# Supplementary material for: Persistent immune, coagulation and cardiac dysregulation are correlated with later post-discharge mortality in children with severe malnutrition
Source: BMC Med. 2026 Jan 22;24:100. doi: 10.1186/s12916-026-04647-9 (PMC12911261; doi:10.1186/s12916-026-04647-9)
Supplement: Supplementary file 2 — Additional file 2: Tables S2 to S7 – Results for the differential expression and Cox regression analysis at 2 months post-enrolment and at enrolment. Table S2-Results for the 29plex Luminex panel at 2 months post-enrolment. Table S3-Results for the 29plex Luminex panel at enrolment. Table S4-Results for the untargeted proteomics at 2 months post-enrolment. Table S5-Results for the untargeted proteomics at enrolment. Table S6-Results for the endothelial biomarkers at 2 months post-enrolment. Table S7- Results for the endothelial biomarkers at enrolment. [file 12916_2026_4647_MOESM2_ESM.xls]

## Sheet: TableS2-29plex_2m_Post-enrolmen
Cytokines	estimate	std.error	statistic	p.value	HR	Lower	Upper	significance
EGF	-0.466442	0.176262	-2.6463	0.00813782	0.62723	0.444007	0.886062	Yes
Eotaxin	0.127722	0.187686	0.680508	0.496183	1.13624	0.786515	1.64146	No
G-CSF	0.387678	0.210508	1.84163	0.0655293	1.47355	0.97539	2.22615	No
GM-CSF	0.297341	0.220585	1.34796	0.17767	1.34627	0.873711	2.07443	No
IFNα2	0.410834	0.198675	2.06787	0.0386526	1.50808	1.02166	2.22607	Yes
IFN-γ	0.282208	0.213033	1.32472	0.185266	1.32605	0.873422	2.01325	No
IL10	0.382419	0.193513	1.97619	0.0481335	1.46583	1.00314	2.14193	Yes
IL-12p40	0.144029	0.190805	0.754849	0.45034	1.15492	0.794574	1.67868	No
IL-12p70	0.121006	0.317392	0.381251	0.703017	1.12863	0.605875	2.10243	No
IL-13	-0.0342755	0.179105	-0.191371	0.848235	0.966305	0.680232	1.37269	No
IL-15	0.49928	0.215062	2.32157	0.0202563	1.64753	1.08086	2.5113	Yes
IL-17	0.0486398	0.200753	0.242287	0.808558	1.04984	0.708336	1.556	No
IL-1α	0.0835692	0.184732	0.452379	0.650996	1.08716	0.756913	1.5615	No
IL-1β	-0.0289381	0.198608	-0.145705	0.884155	0.971477	0.658224	1.43381	No
IL-1RA	0.17564	0.178661	0.983091	0.325563	1.19201	0.839847	1.69184	No
IL-2	0.0414674	0.333903	0.12419	0.901165	1.04234	0.541733	2.00555	No
IL-3	0.138392	0.209978	0.659078	0.509846	1.14843	0.760967	1.73316	No
IL-4	-0.112623	0.178833	-0.629765	0.528848	0.893488	0.629307	1.26857	No
IL-5	-0.0455923	0.188142	-0.242329	0.808525	0.955431	0.660769	1.38149	No
IL-6	-0.0523053	0.178657	-0.29277	0.769698	0.949039	0.668665	1.34698	No
IL-7	0.0734329	0.198065	0.370751	0.710823	1.0762	0.729953	1.58667	No
IL-8	-0.104704	0.173172	-0.604621	0.545431	0.900591	0.641388	1.26455	No
IP-10	0.030833	0.177407	0.173798	0.862024	1.03131	0.728415	1.46017	No
MCP-1	-0.204054	0.185964	-1.09728	0.272521	0.815419	0.56635	1.17402	No
MIP-1α	0.0405869	0.158507	0.256058	0.797906	1.04142	0.763314	1.42086	No
MIP-1β	-0.274684	0.160888	-1.7073	0.0877664	0.759812	0.554313	1.04149	No
TNFα	-0.182755	0.190494	-0.959376	0.33737	0.832972	0.573427	1.20999	No
TNFβ	-0.0473883	0.182566	-0.259568	0.795197	0.953717	0.666831	1.36403	No
VEGF	-0.194159	0.189619	-1.02395	0.30586	0.823527	0.567899	1.19422	No

## Sheet: TableS3-29plex_enrolment
Cytokines	estimate	std.error	statistic	p.value	HR	Lower	Upper	significance
IL10	0.404735	0.141901	2.85223	0.0043413	1.4989	1.13497	1.97953	Yes
IL-15	0.447347	0.17187	2.60283	0.0092459	1.56416	1.11682	2.19068	Yes
IP-10	0.350077	0.159613	2.19328	0.0282872	1.41918	1.03794	1.94045	Yes
IFNα2	0.342453	0.150724	2.27206	0.0230831	1.4084	1.04816	1.89245	Yes
IFN-γ	0.309223	0.147686	2.09379	0.0362785	1.36237	1.01996	1.81973	Yes
GM-CSF	0.311053	0.150248	2.07027	0.0384269	1.36486	1.01671	1.83224	Yes
MIP-1β	-0.31094	0.154387	-2.01402	0.0440071	0.732758	0.541431	0.991694	Yes
EGF	-0.186363	0.139623	-1.33476	0.181955	0.829972	0.631268	1.09122	No
IL-1α	0.201212	0.153966	1.30686	0.191259	1.22288	0.90433	1.65365	No
IL-12p70	0.13728	0.143996	0.953362	0.340407	1.14715	0.865064	1.52122	No
IL-7	0.139227	0.144327	0.964659	0.334715	1.14938	0.866187	1.52517	No
IL-1RA	0.133716	0.144151	0.927609	0.35361	1.14307	0.861724	1.51627	No
G-CSF	0.114733	0.175022	0.655536	0.512123	1.12157	0.795878	1.58055	No
IL-12p40	0.0811967	0.151012	0.537683	0.590796	1.08458	0.806713	1.45817	No
IL-2	0.0740691	0.144908	0.511147	0.609248	1.07688	0.810625	1.43059	No
IL-17	-0.125553	0.160216	-0.783651	0.433245	0.882009	0.64431	1.2074	No
IL-8	0.0282297	0.139805	0.201923	0.839977	1.02863	0.782088	1.3529	No
TNFα	-0.150561	0.146622	-1.02687	0.304482	0.860225	0.645365	1.14662	No
TNFβ	-0.0902832	0.162736	-0.554782	0.579044	0.913672	0.664151	1.25694	No
MCP-1	0.0613273	0.160412	0.38231	0.702231	1.06325	0.776405	1.45606	No
VEGF	-0.0794091	0.159884	-0.496665	0.619425	0.923662	0.675176	1.2636	No
IL-1β	0.0105471	0.133275	0.0791382	0.936923	1.0106	0.778278	1.31228	No
IL-13	-0.0753987	0.158202	-0.476598	0.633649	0.927374	0.680128	1.2645	No
IL-6	0.0346445	0.152883	0.226607	0.820729	1.03525	0.767201	1.39696	No
Eotaxin	-0.0114246	0.155315	-0.0735575	0.941362	0.98864	0.729175	1.34043	No
MIP-1α	0.0360424	0.151291	0.238233	0.8117	1.0367	0.770676	1.39455	No
IL-4	-0.00283327	0.157947	-0.0179381	0.985688	0.997171	0.731682	1.35899	No
IL-5	-0.00909935	0.15417	-0.0590214	0.952935	0.990942	0.732514	1.34054	No

## Sheet: TableS4-Proteomics_2m_Postenrol
Uniprot Identifiers	Gene.names	estimate	std.error	statistic	p.value	HR	Lower	Upper	significance
A0A024CIM4	BCHE	0.0437885	0.159402	0.274706	0.783542	1.04476	0.764419	1.42792	No
A0A024QZL1	PRG1	-0.0677495	0.17303	-0.391547	0.695393	0.934495	0.665718	1.31179	No
A0A384NYN5	VCL	-0.149059	0.161507	-0.92293	0.356043	0.861518	0.627751	1.18234	No
A0A024R035	C9	0.121526	0.166292	0.730802	0.4649	1.12922	0.815132	1.56433	No
H0Y612	TRIM33	0.12711	0.191569	0.663523	0.506995	1.13554	0.780076	1.65299	No
Q9UFA1	DKFZp434J0328	-0.0671565	0.184984	-0.363038	0.716576	0.935049	0.650687	1.34368	No
K7ERI9	APOC1	0.00226646	0.155274	0.0145965	0.988354	1.00227	0.739285	1.3588	No
A0A024R0T9	APOC2	0.037925	0.179466	0.211321	0.832637	1.03865	0.730644	1.47651	No
K7ENR7	VASP	-0.131361	0.245484	-0.535109	0.592574	0.876901	0.541989	1.41877	No
A0A024R104	CNTN1	0.163753	0.169939	0.963598	0.335247	1.17792	0.844232	1.64351	No
A0A3B3IS80	ALDOB	0.14512	0.169859	0.854352	0.39291	1.15618	0.828777	1.61292	No
P35579	MYH9	-0.0186903	0.178574	-0.104664	0.916642	0.981483	0.691636	1.3928	No
A0A024R1U8	IGFBP4	0.162479	0.176719	0.91942	0.357876	1.17642	0.832027	1.66338	No
A0A0K0K1H9	TKT	-0.21169	0.217618	-0.972759	0.330673	0.809216	0.528232	1.23967	No
A0A024R3E3	APOA1	0.0121602	0.161901	0.0751089	0.940128	1.01223	0.737001	1.39025	No
B3KXZ9	MCAM	-0.0692486	0.182661	-0.37911	0.704606	0.933095	0.652291	1.33478	No
A0A024R462	FN1	-0.0617011	0.159717	-0.386316	0.699262	0.940164	0.687464	1.28575	No
P06733	ENO1	0.0277934	0.15796	0.175952	0.860331	1.02818	0.754419	1.40129	No
A0A024R611	CORO1A	-0.314496	0.237744	-1.32283	0.185891	0.730157	0.458188	1.16356	No
B2RMN7	SPTB	0.119261	0.17438	0.683914	0.494029	1.12666	0.800496	1.58573	No
A0A024R694	ACTN1	-0.150833	0.187357	-0.805057	0.420787	0.859992	0.59568	1.24158	No
A0A024R6I6	SERPINA10	0.174757	0.166039	1.05251	0.292567	1.19096	0.860124	1.64904	No
A0A024R6I7	SERPINA1	0.26933	0.175809	1.53195	0.125536	1.30909	0.927506	1.84765	No
A0A024R6I9	SERPINA4	0.0485927	0.163797	0.296664	0.766723	1.04979	0.761512	1.44721	No
A0A024R6N9	SERPINA5	-0.0216727	0.175134	-0.123749	0.901514	0.97856	0.694242	1.37932	No
A0A024R6P0	SERPINA3	0.173215	0.171749	1.00853	0.313199	1.18912	0.849239	1.66503	No
H3BV48	MMP2	0.135786	0.203316	0.667859	0.504223	1.14544	0.768963	1.70623	No
B2ZZ86	COL5A1	0.0471762	0.178209	0.264724	0.791222	1.04831	0.739254	1.48656	No
A0A024R8G3	PTGDS	0.0930976	0.164641	0.565457	0.571763	1.09757	0.794852	1.51557	No
P07237	P4HB	0.0889602	0.192729	0.461582	0.644381	1.09304	0.749171	1.59474	No
A0A024R930	PRG4	-0.0404837	0.15419	-0.262557	0.792892	0.960325	0.709853	1.29917	No
A0A024R944	SERPINC1	0.061608	0.167994	0.366726	0.713823	1.06355	0.765167	1.47828	No
A0A024R962	hCG_40889	0.0103377	0.164531	0.0628312	0.949901	1.01039	0.731876	1.3949	No
A0A024R9Q1	THBS1	-0.119384	0.159848	-0.74686	0.455148	0.887467	0.648765	1.214	No
A0A024RAA7	C1QC	-0.108587	0.1618	-0.671117	0.502146	0.897101	0.653302	1.23188	No
P98160	HSPG2	-0.122761	0.168484	-0.728623	0.466232	0.884475	0.635724	1.23056	No
A0A0A0MSV6	C1QB	0.11242	0.171231	0.656544	0.511474	1.11898	0.799962	1.56523	No
A0A3B0J657	C1QA	0.155075	0.179051	0.866091	0.38644	1.16775	0.822122	1.65867	No
P61224	RAP1B	-0.147493	0.173149	-0.85183	0.394308	0.862868	0.61455	1.21152	No
A0A024RC61	ANPEP	0.147546	0.164125	0.898986	0.36866	1.15899	0.84018	1.59876	No
C0IMJ3	POSTN	0.00405396	0.171877	0.0235864	0.981183	1.00406	0.716895	1.40626	No
V9HWJ7	HEL-S-37	0.0579323	0.173748	0.333427	0.738812	1.05964	0.753811	1.48956	No
A0A087WSY5	CPB2	0.087121	0.17021	0.511844	0.60876	1.09103	0.781539	1.52308	No
P13591	NCAM1	0.156246	0.178821	0.873753	0.382253	1.16911	0.823457	1.65986	No
A0A087WTK0	PTPRJ	0.178614	0.172774	1.0338	0.301229	1.19556	0.852124	1.67741	No
A0A087WZR4	FCGR3B	0.0352723	0.160767	0.2194	0.826338	1.0359	0.755912	1.4196	No
A0A087X0I0	TNXB	0.150677	0.167094	0.901752	0.367189	1.16262	0.837925	1.61314	No
B3KX75	CHL1	-0.0875676	0.169721	-0.515949	0.60589	0.916157	0.656901	1.27773	No
A0A087X1J7	GPX3	0.292648	0.167293	1.74931	0.0802367	1.33997	0.965368	1.85994	No
A0A096LPE2	SAA2-SAA4	0.190304	0.179173	1.06213	0.288178	1.20962	0.851399	1.71855	No
A0A0A0MRJ7	F5	0.291465	0.166677	1.74868	0.0803466	1.33839	0.965391	1.8555	No
V9HWF0	HEL-S-28	0.0771609	0.181486	0.425162	0.670719	1.08022	0.756879	1.54168	No
E5FY30	GP1BA	0.0371883	0.162309	0.229121	0.818775	1.03789	0.755076	1.42663	No
A0A0K0K1J1	CST3	0.0442769	0.174974	0.253048	0.800231	1.04527	0.741802	1.47289	No
A0A0S2Z3D5	APOE	0.049828	0.177211	0.281179	0.778573	1.05109	0.742669	1.4876	No
A0A0S2Z3V0	A0A0S2Z3V0	0.0510557	0.160989	0.317139	0.751138	1.05238	0.767604	1.44281	No
A0A0S2Z3Y1	LGALS3BP	0.281465	0.18019	1.56205	0.118277	1.32507	0.930804	1.88634	No
A8KAJ3	EFEMP1	0.0360653	0.208673	0.172831	0.862784	1.03672	0.68871	1.56059	No
A0A0S2Z4G4	TPM3	-0.210446	0.1758	-1.19708	0.231275	0.810222	0.574064	1.14353	No
A0A0S2Z4I5	CFP	0.0760816	0.17267	0.440617	0.65949	1.07905	0.76924	1.51364	No
P07225	PROS1	0.0014092	0.169377	0.0083199	0.993362	1.00141	0.718515	1.39569	No
A0A0S2Z4K6	TGFBI	0.106971	0.1946	0.549698	0.582526	1.1129	0.759994	1.62968	No
A0A5C2GU32	A0A5C2GU32	-0.0449346	0.202715	-0.221664	0.824576	0.95606	0.642585	1.42246	No
A0A140GX60	GP1BB	-0.281901	0.189107	-1.4907	0.136041	0.754348	0.520716	1.09281	No
A0A140VJI7	ECM1	0.128209	0.154122	0.831867	0.405484	1.13679	0.840406	1.5377	No
A0A140VJJ6	FGG	0.241969	0.224454	1.07803	0.281019	1.27375	0.820402	1.97763	No
J3K000	PEPD	0.0695126	0.161714	0.42985	0.667305	1.07199	0.780792	1.47178	No
A0A140VJU8	SOD3	-0.156742	0.16442	-0.953306	0.340435	0.854924	0.619399	1.18001	No
A0A140VK00	AZGP1	0.28533	0.175121	1.62933	0.103244	1.3302	0.943737	1.87492	No
A0A140VK24	LCAT	-0.0136657	0.161254	-0.0847465	0.932463	0.986427	0.719122	1.35309	No
P37837	TALDO1	0.0284744	0.175092	0.162625	0.870814	1.02888	0.730003	1.45013	No
B4E3I0	CALD1	-0.283112	0.200061	-1.41513	0.15703	0.753435	0.509039	1.11517	No
A0A140VKF3	SERPINF1	0.0716779	0.168485	0.425426	0.670526	1.07431	0.772168	1.49467	No
P02788	LTF	0.0686879	0.199493	0.344313	0.730611	1.0711	0.724468	1.58359	No
P49908	SEPP1	0.125877	0.171692	0.733159	0.463461	1.13414	0.810067	1.58787	No
A0A1B0GW44	HEL-S-130P	-0.17233	0.169083	-1.0192	0.308107	0.841702	0.604271	1.17242	No
Q8WWE4	FGL2	0.275564	0.174216	1.58174	0.11371	1.31727	0.936225	1.85341	No
A0A1B1CYC5	A0A1B1CYC5	-0.0322344	0.18209	-0.177025	0.859489	0.96828	0.677646	1.38356	No
A0A1S5UZ07	TLN1	-0.118585	0.161195	-0.735665	0.461935	0.888176	0.647571	1.21818	No
B4DSV9	ABI3BP	-0.0175131	0.166332	-0.10529	0.916146	0.982639	0.709266	1.36138	No
A0A1S5UZ39	HBA1	-0.232725	0.188304	-1.2359	0.216497	0.792372	0.547824	1.14609	No
A0A1U9X793	APOM	-0.177731	0.159731	-1.11269	0.265841	0.837167	0.612134	1.14493	No
P06681	C2	-0.257218	0.186716	-1.37759	0.16833	0.7732	0.536236	1.11488	No
P16070	CD44	0.0426738	0.182203	0.23421	0.814822	1.0436	0.730194	1.49151	No
A0A4W9A917	FLJ00385	0.188232	0.16343	1.15176	0.24942	1.20711	0.876262	1.66289	No
Q9UP60	SNC73	0.258727	0.199015	1.30004	0.193588	1.29528	0.876917	1.91324	No
P01861	IGHG4	0.191436	0.17603	1.08752	0.276809	1.21099	0.857629	1.70993	No
A0A2Z4LCH4	SERPINA6	0.196304	0.172951	1.13503	0.256363	1.2169	0.867032	1.70794	No
A0A346D5N4	A0A346D5N4	0.00479064	0.160285	0.0298884	0.976156	1.0048	0.733911	1.37568	No
A0A384MDQ7	A0A384MDQ7	0.0332011	0.2042	0.162591	0.87084	1.03376	0.692789	1.54254	No
A0A384MEF1	GSN	0.0187408	0.158574	0.118184	0.905922	1.01892	0.746721	1.39034	No
Q5NKV8	ICAM1	0.42089	0.278612	1.51067	0.130873	1.52332	0.88233	2.62996	No
A0A384MR25	NID1	-0.154919	0.171315	-0.904294	0.36584	0.856485	0.612201	1.19824	No
A0A384MTL2	TAGLN2	-0.349637	0.18713	-1.86842	0.061704	0.704944	0.488502	1.01729	No
Q14019	COTL1	-0.22949	0.176966	-1.29681	0.194697	0.794938	0.561949	1.12453	No
A0A384N669	LUM	-0.177405	0.159631	-1.11134	0.266422	0.837441	0.612454	1.14508	No
D9IWP9	APOH	0.0382181	0.160465	0.23817	0.811749	1.03896	0.75859	1.42295	No
A0A384NKS6	CLU	0.121045	0.168735	0.717368	0.473147	1.12868	0.810847	1.57108	No
Q5SU16	TUBB	0.0429042	0.224777	0.190875	0.848624	1.04384	0.671892	1.62169	No
Q6AWD1	DKFZp686P2249	-0.271754	0.186744	-1.45522	0.145608	0.762042	0.528468	1.09885	No
A0A384P5Q0	CAT	-0.0977488	0.163305	-0.598565	0.549463	0.906877	0.658476	1.24898	No
A6NC48	BST1	0.183195	0.179715	1.01937	0.308029	1.20105	0.84447	1.70819	No
B2R773	ADIPOQ	0.213736	0.162298	1.31693	0.187861	1.2383	0.900893	1.70206	No
A0A3B3IQ51	CFHR2	-0.0994971	0.164529	-0.60474	0.545352	0.905293	0.655751	1.24979	No
Q53HU9	C1R	-0.0276927	0.162887	-0.170012	0.865	0.972687	0.70684	1.33852	No
P05543	SERPINA7	0.00456623	0.173825	0.0262692	0.979043	1.00458	0.71453	1.41236	No
A0A5C2FU73	A0A5C2FU73	0.2792	0.173287	1.6112	0.107137	1.32207	0.941347	1.85678	No
A0A5C2FUU1	A0A5C2FUU1	0.144699	0.240047	0.602793	0.546647	1.15569	0.721954	1.85001	No
A0A5C2FXP5	IGKV2D-28	0.161778	0.161603	1.00108	0.316786	1.1756	0.856447	1.61368	No
A0A5C2FXQ6	A0A5C2FXQ6	0.066577	0.18561	0.358693	0.719825	1.06884	0.742882	1.53783	No
A0A5C2GIW2	A0A5C2GIW2	0.19562	0.194961	1.00338	0.315678	1.21607	0.829855	1.78201	No
A2MYD4	V2-7	0.180522	0.168648	1.0704	0.284437	1.19784	0.860684	1.66708	No
A0A5C2FZE9	A0A5C2FZE9	0.18013	0.162356	1.10947	0.267226	1.19737	0.871022	1.646	No
A0A5C2G9W7	A0A5C2G9W7	0.082182	0.16849	0.487756	0.625723	1.08565	0.780314	1.51047	No
A0A5C2GLX5	IGHV5-51	-0.0239801	0.20086	-0.119387	0.904969	0.976305	0.658582	1.44731	No
A0A5C2GVX2	A0A5C2GVX2	-0.0408729	0.183479	-0.222767	0.823717	0.959951	0.669991	1.3754	No
A0A5C2GAB3	A0A5C2GAB3	0.128629	0.17969	0.715834	0.474094	1.13727	0.799663	1.6174	No
A0A5C2GCU9	A0A5C2GCU9	0.197688	0.169722	1.16477	0.244111	1.21858	0.873744	1.69952	No
A0A5C2GPC1	A0A5C2GPC1	0.286525	0.182975	1.56592	0.117367	1.33179	0.930432	1.90628	No
A0A5C2GHK6	A0A5C2GHK6	0.166879	0.187363	0.890671	0.373106	1.18161	0.818442	1.70593	No
A0A5C2GIQ7	A0A5C2GIQ7	0.164028	0.170483	0.962133	0.335983	1.17825	0.843564	1.64571	No
A0A5C2GL78	A0A5C2GL78	0.183303	0.17676	1.03702	0.299728	1.20118	0.849467	1.69851	No
A0A5C2GML3	A0A5C2GML3	-0.290906	0.193914	-1.50018	0.133567	0.747586	0.511209	1.09326	No
A0A5C2GR15	A0A5C2GR15	0.0449313	0.180514	0.248908	0.803432	1.04596	0.734272	1.48994	No
L7UUZ7	ITGB3	-0.23012	0.169568	-1.35709	0.174752	0.794439	0.569798	1.10764	No
A0N071	HBD	-0.155445	0.287515	-0.540649	0.588749	0.856034	0.487252	1.50393	No
A0N0L8	ICOSLG	0.0363203	0.15891	0.228559	0.819212	1.03699	0.759463	1.41593	No
A2KBB9	IGHV	0.11067	0.200905	0.550857	0.581732	1.11703	0.753442	1.65606	No
A2RTY6	ITIH2	0.0544309	0.165936	0.328023	0.742894	1.05594	0.762766	1.4618	No
A2VCK8	TMSB4X	-0.243627	0.167818	-1.45173	0.146576	0.78378	0.564084	1.08904	No
A2VDG3	CSF1R	0.24395	0.194383	1.255	0.20948	1.27628	0.871934	1.86814	No
B0YIW2	APOC3	0.0564933	0.165292	0.341778	0.732518	1.05812	0.765306	1.46297	No
Q4VB24	HIST1H1E	-0.250267	0.179348	-1.39542	0.162889	0.778593	0.547831	1.10656	No
A5PL27	CP	0.131939	0.168399	0.783492	0.433338	1.14104	0.820269	1.58725	No
A5YAK2	APOC4	-0.0550409	0.177633	-0.309857	0.75667	0.946446	0.668177	1.3406	No
E9KL36	HEL111	0.139028	0.161269	0.862085	0.388641	1.14916	0.837729	1.57636	No
Q6FHW3	DF	-0.162336	0.151844	-1.0691	0.285023	0.850155	0.631315	1.14485	No
F5H810	OLFM1	-0.0085016	0.174766	-0.0486454	0.961202	0.991534	0.703953	1.3966	No
A8K2W3	SDPR	-0.191617	0.184591	-1.03806	0.299241	0.825623	0.574982	1.18552	No
P62937	PPIA	-0.0484486	0.184757	-0.262229	0.793145	0.952706	0.663271	1.36844	No
A8K5T0	A8K5T0	-0.105494	0.177344	-0.594858	0.551938	0.89988	0.635662	1.27392	No
P01344	IGF2	0.0363937	0.175493	0.207379	0.835714	1.03706	0.735229	1.46281	No
A8K8Z4	A8K8Z4	-0.028808	0.164301	-0.175337	0.860815	0.971603	0.704098	1.34074	No
Q9NQM9	PDNP3	0.0817474	0.176898	0.462115	0.643999	1.08518	0.767226	1.5349	No
B0YJC6	PROZ	-0.044568	0.166761	-0.267256	0.789272	0.956411	0.689754	1.32616	No
B2R4C5	LYZ	0.0957813	0.178554	0.536427	0.591663	1.10052	0.775548	1.56166	No
B2R582	DKFZp686H17246	-0.0550019	0.176244	-0.312078	0.754981	0.946483	0.670025	1.33701	No
B2R5G8	B2R5G8	0.258423	0.150477	1.71735	0.0859147	1.29489	0.964146	1.73908	No
B2R672	XLKD1	0.113887	0.160948	0.707603	0.479192	1.12063	0.817446	1.53625	No
B2R6W1	B2R6W1	0.142381	0.151364	0.940653	0.346883	1.15302	0.857021	1.55124	No
B2R701	B2R701	0.00415109	0.179508	0.0231248	0.981551	1.00416	0.706321	1.42759	No
F1C4A7	CD14	-0.0344378	0.16076	-0.214219	0.830376	0.966148	0.705022	1.32399	No
B2R8I2	B2R8I2	0.071535	0.16582	0.431402	0.666176	1.07416	0.776101	1.48667	No
B2R950	PZP	0.0770073	0.159165	0.483822	0.628513	1.08005	0.790606	1.47546	No
V9HWG9	HEL-S-21	0.0258042	0.167761	0.153815	0.877756	1.02614	0.738593	1.42563	No
Q9BXR6	CFHR5	0.164116	0.221829	0.739832	0.459402	1.17835	0.76287	1.82011	No
B2RAN2	VNN1	0.119985	0.16524	0.726123	0.467763	1.12748	0.815555	1.55871	No
P0DP25	CALM3	-0.0671903	0.174022	-0.386102	0.699421	0.935017	0.664797	1.31507	No
D3DPU2	CAP1	-0.0956888	0.163498	-0.585258	0.558374	0.908747	0.659584	1.25203	No
B3KNX0	C1S	-0.0034191	0.164636	-0.0207678	0.983431	0.996587	0.721728	1.37612	No
P68363	TUBA1B	0.11255	0.160238	0.702395	0.482433	1.11913	0.81749	1.53207	No
Q5H9A7	TIMP1	0.0344136	0.195277	0.17623	0.860114	1.03501	0.705866	1.51764	No
B3KQT9	HEL-S-269	-0.0962223	0.194019	-0.495943	0.619935	0.908262	0.620953	1.32851	No
P55058	PLTP	0.0421117	0.165051	0.255144	0.798612	1.04301	0.754736	1.44139	No
B4DQT6	SSFA2	-0.0284307	0.214366	-0.132627	0.894488	0.97197	0.63853	1.47953	No
B4DF70	HEL-S-2a	0.0835989	0.163335	0.511825	0.608774	1.08719	0.789356	1.49741	No
B4DKL5	PGAM1	0.0244497	0.206195	0.118575	0.905612	1.02475	0.684071	1.5351	No
G3XAP6	COMP	0.0265194	0.156953	0.168964	0.865825	1.02687	0.754946	1.39675	No
B4E397	SPARCL1	-0.0041385	0.169308	-0.0244439	0.980499	0.99587	0.714636	1.38778	No
B4DPP8	KNG1	0.0705915	0.167704	0.420929	0.673807	1.07314	0.772512	1.49077	No
P04070	PROC	0.0974599	0.166125	0.586666	0.557428	1.10237	0.796008	1.52663	No
B4DQA0	SELL	0.208687	0.177874	1.17323	0.240703	1.23206	0.869406	1.74599	No
B4DR57	B4DR57	-0.0416902	0.163201	-0.255453	0.798373	0.959167	0.696586	1.32073	No
B4DUV1	FBLN1	0.0805681	0.188364	0.427726	0.668851	1.0839	0.749293	1.56794	No
B4DZ36	B4DZ36	0.0697178	0.167526	0.41616	0.677293	1.07221	0.772106	1.48895	No
B4DZA9	B4DZA9	-0.182843	0.18618	-0.982073	0.326064	0.832899	0.578246	1.1997	No
B4DZM1	B4DZM1	-0.0442944	0.168974	-0.262138	0.793215	0.956672	0.686958	1.33228	No
B4E0X1	B2M	0.0715229	0.168776	0.423775	0.67173	1.07414	0.771609	1.49529	No
B4E1C2	KNG1	-0.0066646	0.178486	-0.0373399	0.970214	0.993358	0.700124	1.40941	No
B4E1D8	B4E1D8	0.0479403	0.167941	0.285459	0.775292	1.04911	0.754859	1.45806	No
B4E1Z4	CFB	-0.0453143	0.168071	-0.269614	0.787457	0.955697	0.687473	1.32857	No
B7Z4R3	CCT2	0.133553	0.190084	0.702602	0.482304	1.14288	0.787406	1.65884	No
B7Z539	B7Z539	0.0962277	0.162078	0.593713	0.552704	1.10101	0.80136	1.51271	No
B7Z549	ITIH1	0.0286279	0.171487	0.166939	0.867418	1.02904	0.735292	1.44014	No
B7Z550	C8B	0.0458361	0.167377	0.273849	0.784201	1.0469	0.754105	1.45339	No
B7Z556	B7Z556	0.10924	0.181817	0.600825	0.547956	1.11543	0.781047	1.59297	No
P68032	ACTC1	-0.121623	0.163879	-0.74215	0.457996	0.885482	0.642218	1.22089	No
B7Z8Q2	AHSG	0.0501571	0.173075	0.289799	0.77197	1.05144	0.748959	1.47607	No
B7ZKJ8	ITIH4	0.211608	0.167858	1.26064	0.20744	1.23566	0.889235	1.71705	No
C9JD84	LTBP1	-0.291603	0.199245	-1.46354	0.143319	0.747065	0.505542	1.10397	No
B8ZZ51	MDH1	-0.240906	0.210032	-1.14699	0.251384	0.785916	0.520707	1.1862	No
C0JYY2	APOB	0.192852	0.171241	1.1262	0.260081	1.2127	0.866944	1.69636	No
F5GZZ9	CD163	0.0348752	0.164178	0.212423	0.831777	1.03549	0.750577	1.42856	No
P35527	KRT9	0.251836	0.212977	1.18246	0.237023	1.28639	0.847387	1.95281	No
P63104	YWHAZ	-0.182432	0.179677	-1.01534	0.309946	0.833241	0.585904	1.18499	No
Q5T123	SH3BGRL3	-0.239104	0.173571	-1.37756	0.168338	0.787333	0.560289	1.10638	No
D3DQH8	SPARC	-0.0296582	0.192179	-0.154326	0.877353	0.970777	0.66609	1.41484	No
D3DQX7	SAA1	0.159002	0.192468	0.826118	0.408737	1.17234	0.803935	1.70957	No
J3QQX6	ICAM2	0.086579	0.158159	0.547418	0.584092	1.09044	0.799785	1.48672	No
D6RGE2	ISOC1	0.0389563	0.175505	0.221966	0.82434	1.03973	0.737098	1.4666	No
P68871	HBB	-0.206087	0.174715	-1.17956	0.238174	0.813762	0.5778	1.14609	No
D9YZU9	HBG2	0.0168354	0.165375	0.101801	0.918914	1.01698	0.73543	1.40631	No
D9ZGG2	VTN	0.040741	0.167078	0.243845	0.807351	1.04158	0.750714	1.44515	No
G4V2I9	SLC4A1	0.00398794	0.170885	0.0233369	0.981382	1.004	0.718243	1.40343	No
G3XAM2	CFI	0.0508554	0.167452	0.303701	0.761356	1.05217	0.757788	1.46091	No
E7EUF1	ENPP2	-0.0571455	0.183548	-0.311338	0.755544	0.944457	0.659087	1.35338	No
E7EUT5	GAPDH	-0.0060143	0.167396	-0.0359286	0.971339	0.994004	0.715975	1.38	No
E9KL23	SERPINA1	0.218902	0.158109	1.3845	0.166205	1.24471	0.913026	1.69689	No
E9KL26	SERPING1	0.191709	0.183478	1.04486	0.296086	1.21132	0.845432	1.73555	No
E9PFZ2	CP	0.125104	0.158388	0.789856	0.429612	1.13327	0.830825	1.5458	No
P11142	HSPA8	-0.301666	0.186484	-1.61765	0.105738	0.739585	0.513156	1.06593	No
P00740	F9	0.155261	0.183491	0.846147	0.397471	1.16796	0.815151	1.67348	No
F2Z2W8	SELENBP1	0.050105	0.174645	0.286896	0.774192	1.05138	0.746619	1.48054	No
P60660	MYL6	-0.323309	0.185048	-1.74716	0.0806093	0.72375	0.503584	1.04017	No
G3V0E5	TFRC	0.117248	0.182602	0.642099	0.520809	1.1244	0.786116	1.60825	No
Q53GN8	MST1	0.155077	0.165464	0.937223	0.348644	1.16775	0.844312	1.61508	No
H0YAC1	KLKB1	0.028968	0.169694	0.170707	0.864454	1.02939	0.738132	1.43558	No
H2B4M4	LILRA3	0.15627	0.14693	1.06357	0.287524	1.16914	0.876593	1.55933	No
H6VRG3	KRT1	0.0852253	0.159095	0.535689	0.592173	1.08896	0.797239	1.48743	No
H9ZYJ2	TXN	0.0124909	0.162027	0.0770915	0.938551	1.01257	0.737063	1.39106	No
I3L145	SHBG	0.162417	0.176591	0.919734	0.357712	1.17635	0.832184	1.66285	No
J3KN67	TPM3	-0.10515	0.182574	-0.575929	0.564663	0.90019	0.629396	1.28749	No
J3KPA1	CRISP3	-0.281446	0.183193	-1.53634	0.124456	0.754692	0.527027	1.0807	No
J3KRE2	ARHGDIA	-0.234961	0.193844	-1.21211	0.225471	0.790602	0.540697	1.15601	No
Q2VPJ6	HSP90AA1	-0.0541955	0.183167	-0.295881	0.767321	0.947247	0.661528	1.35637	No
V9HW92	HEL-S-112	-0.243671	0.169073	-1.44121	0.149524	0.783745	0.562674	1.09167	No
Q5SRT3	CLIC1	-0.0646066	0.175384	-0.368373	0.712595	0.937436	0.66474	1.322	No
O00391	QSOX1	0.0298724	0.176356	0.169387	0.865493	1.03032	0.729215	1.45576	No
O43866	CD5L	0.00305604	0.178545	0.0171164	0.986344	1.00306	0.706882	1.42334	No
V9HWG7	HEL-S-52	-0.160098	0.160752	-0.99593	0.319284	0.85206	0.621777	1.16763	No
O75636	FCN3	0.251886	0.195626	1.28759	0.197888	1.28645	0.876744	1.88761	No
V9HWB9	HEL-S-133P	0.0302422	0.178593	0.169335	0.865533	1.0307	0.726294	1.4627	No
V9HWC9	HEL-S-44	0.0483071	0.158296	0.30517	0.760237	1.04949	0.769547	1.43128	No
P00488	F13A1	-0.0121918	0.178106	-0.0684522	0.945426	0.987882	0.696784	1.40059	No
V9HWF4	HEL-S-68p	-0.141042	0.169145	-0.833852	0.404365	0.868453	0.623401	1.20983	No
P00734	F2	0.0589229	0.165641	0.355728	0.722044	1.06069	0.766644	1.46753	No
Q5JVE7	F10	0.164404	0.164778	0.99773	0.31841	1.17869	0.853371	1.62803	No
P00747	PLG	0.127747	0.163736	0.780196	0.435275	1.13627	0.824336	1.56623	No
V9HWE3	HEL-S-11	0.119891	0.157899	0.759287	0.447681	1.12737	0.827297	1.53629	No
V9HW21	HEL-76	0.162636	0.164973	0.985833	0.324215	1.17661	0.851538	1.62577	No
P01023	A2M	0.372109	0.216338	1.72004	0.0854257	1.45079	0.949411	2.21695	No
V9HWA9	HEL-S-62p	0.066634	0.1698	0.392427	0.694743	1.0689	0.766306	1.49099	No
P01031	C5	0.193669	0.170293	1.13727	0.255426	1.21369	0.869267	1.69459	No
P01591	IGJ	0.00872172	0.176148	0.0495136	0.96051	1.00876	0.714246	1.42472	No
P01871	IGHM	0.0891853	0.19912	0.447898	0.654227	1.09328	0.740011	1.6152	No
P02452	COL1A1	-0.167042	0.16006	-1.04362	0.296663	0.846164	0.618313	1.15798	No
V9GYM3	APOA2	-0.0720472	0.164739	-0.437343	0.661863	0.930487	0.673724	1.28511	No
P02671	FGA	0.0396512	0.176369	0.22482	0.822119	1.04045	0.736363	1.47011	No
V9HVY1	HEL-S-78p	0.282472	0.183949	1.5356	0.124637	1.3264	0.924901	1.9022	No
P02741	CRP	-0.366508	0.253752	-1.44436	0.148638	0.69315	0.421531	1.13979	No
V9HWP0	HEL-S-92n	0.000749	0.168794	0.0044388	0.996458	1.00075	0.718861	1.39318	No
P02750	LRG1	0.159744	0.166278	0.960706	0.3367	1.17321	0.84691	1.62523	No
Q5VY30	RBP4	0.25353	0.176309	1.43799	0.150437	1.28857	0.912073	1.82047	No
P02760	AMBP	0.139797	0.163724	0.853858	0.393184	1.15004	0.83435	1.58518	No
V9HWF6	HEL-S-153w	0.248904	0.150359	1.6554	0.0978441	1.28262	0.955233	1.72221	No
P02774	GC	0.0356513	0.17969	0.198404	0.842729	1.03629	0.728665	1.4738	No
P02775	PPBP	-0.313806	0.183317	-1.71183	0.0869289	0.730661	0.510121	1.04655	No
P02776	PF4	-0.233681	0.175186	-1.3339	0.182236	0.791614	0.561555	1.11592	No
P02790	HPX	0.039175	0.165988	0.236011	0.813424	1.03995	0.751141	1.43981	No
W0UV28	RAA1	0.189957	0.157693	1.2046	0.228357	1.2092	0.887701	1.64713	No
P03951	F11	-0.0125191	0.156613	-0.0799361	0.936288	0.987559	0.726526	1.34238	No
V9HWN7	HEL-S-87p	0.0531469	0.172301	0.308453	0.757737	1.05458	0.752343	1.47825	No
P04196	HRG	-0.195561	0.16021	-1.22065	0.222219	0.822373	0.600752	1.12575	No
V9HWD8	HEL-S-163pA	0.108921	0.169523	0.642516	0.520538	1.11507	0.79984	1.55455	No
P04275	VWF	0.226893	0.184674	1.22861	0.219218	1.2547	0.873656	1.80192	No
V9HW43	HEL-S-102	0.0740326	0.160271	0.461922	0.644137	1.07684	0.786551	1.47427	No
P05090	APOD	0.213054	0.162158	1.31387	0.18889	1.23745	0.900527	1.70043	No
P05109	S100A8	0.151067	0.19088	0.791423	0.428697	1.16307	0.800068	1.69078	No
P05160	F13B	-0.167214	0.171388	-0.97565	0.329238	0.846018	0.604633	1.18377	No
P05452	CLEC3B	0.09609	0.185772	0.517248	0.604983	1.10086	0.76489	1.5844	No
P05546	SERPIND1	0.0215013	0.171884	0.125092	0.900451	1.02173	0.729503	1.43103	No
P06702	S100A9	0.0016662	0.198097	0.00841104	0.993289	1.00167	0.679361	1.47689	No
R4GN98	S100A6	0.0768908	0.170232	0.451681	0.651499	1.07992	0.77355	1.50764	No
P06727	APOA4	0.0294007	0.159618	0.184194	0.853861	1.02984	0.75318	1.40812	No
P07195	LDHB	-0.0298994	0.169281	-0.176626	0.859802	0.970543	0.696498	1.35241	No
P07357	C8A	0.106107	0.16985	0.624707	0.532163	1.11194	0.79708	1.55118	No
P07360	C8G	-0.0305933	0.16416	-0.186363	0.85216	0.96987	0.703036	1.33798	No
P07737	PFN1	-0.0603813	0.17492	-0.345195	0.729948	0.941406	0.668163	1.32639	No
P07998	RNASE1	-0.0307931	0.219136	-0.14052	0.888249	0.969676	0.631095	1.48991	No
P08514	ITGA2B	-0.0429811	0.15837	-0.271397	0.786085	0.957929	0.702306	1.30659	No
Q1HP67	LPA	-0.298183	0.17182	-1.73543	0.0826643	0.742166	0.529962	1.03934	No
P08567	PLEK	0.194961	0.191671	1.01717	0.309075	1.21526	0.834674	1.76939	No
P08697	SERPINF2	0.12337	0.167531	0.736402	0.461486	1.1313	0.814655	1.57103	No
P0C0L4	C4A	0.260543	0.182605	1.42681	0.153634	1.29763	0.907226	1.85605	No
P0C0L5	C4B	0.159671	0.172466	0.925813	0.354543	1.17313	0.836639	1.64494	No
P0DJI9	SAA2	0.173797	0.161622	1.07533	0.282227	1.18981	0.86677	1.63326	No
P0DOX7	P0DOX7	0.113023	0.151475	0.746149	0.455577	1.11966	0.832045	1.50669	No
P10643	C7	0.236536	0.174651	1.35433	0.17563	1.26685	0.899622	1.78399	No
P11021	HSPA5	-0.155552	0.164641	-0.944794	0.344764	0.855943	0.619869	1.18192	No
P11226	MBL2	0.0659428	0.17184	0.383744	0.701168	1.06817	0.76272	1.49593	No
P13671	C6	0.112267	0.173527	0.646971	0.517651	1.11881	0.796246	1.57205	No
P14618	PKM	-0.0097491	0.170421	-0.057206	0.954381	0.990298	0.709088	1.38303	No
Q5CAQ5	TRA1	0.0634707	0.161234	0.393657	0.693835	1.06553	0.776819	1.46154	No
P15169	CPN1	0.0338919	0.174853	0.193831	0.846308	1.03447	0.734313	1.45733	No
P18065	IGFBP2	0.116831	0.179574	0.650598	0.515306	1.12393	0.790464	1.59807	No
Q8TCF0	LBP	0.0285327	0.162948	0.175103	0.860998	1.02894	0.747632	1.41611	No
Q53FL7	VCAM1	0.229738	0.17298	1.32812	0.184138	1.25827	0.89646	1.76611	No
P20851	C4BPB	-0.048393	0.157442	-0.307369	0.758562	0.952759	0.699786	1.29718	No
P21333	FLNA	-0.227648	0.170128	-1.3381	0.180865	0.796405	0.570582	1.1116	No
P22792	CPN2	0.103882	0.165589	0.627349	0.530431	1.10947	0.801979	1.53486	No
P23142	FBLN1	-0.019289	0.174208	-0.110724	0.911835	0.980896	0.697163	1.3801	No
V9HWC6	HEL-S-39	-0.104219	0.166045	-0.627652	0.530232	0.901028	0.650726	1.24761	No
V9HWI5	HEL-S-15	-0.287238	0.180181	-1.59416	0.1109	0.750333	0.527085	1.06814	No
P26038	MSN	-0.0617099	0.169577	-0.363904	0.715929	0.940156	0.674299	1.31083	No
P26447	S100A4	-0.289162	0.163701	-1.7664	0.0773296	0.748891	0.543342	1.0322	No
P27169	PON1	-0.0149491	0.16219	-0.0921703	0.926563	0.985162	0.716884	1.35384	No
Q53G71	HEL-S-99n	0.0521484	0.154108	0.338388	0.735071	1.05353	0.778876	1.42504	No
V9HWI1	HEL-S-10	0.0855087	0.162628	0.525793	0.599032	1.08927	0.791962	1.49819	No
P31947	SFN	-0.069718	0.155158	-0.449336	0.653189	0.932657	0.688096	1.26414	No
Q59EA3	CDH5	-0.070316	0.169119	-0.415778	0.677572	0.932099	0.669122	1.29843	No
P33908	MAN1A1	0.0241853	0.166704	0.145079	0.884649	1.02448	0.738928	1.42038	No
P35858	IGFALS	-0.114491	0.171196	-0.668772	0.503641	0.89182	0.637605	1.24739	No
P43251	BTD	0.262844	0.160315	1.63955	0.101099	1.30062	0.949924	1.7808	No
P43652	AFM	0.0275272	0.160281	0.171743	0.86364	1.02791	0.750794	1.40731	No
P48740	MASP1	0.0797941	0.166011	0.480656	0.630761	1.08306	0.782245	1.49957	No
Q6EZE9	DEFA3	0.105562	0.166089	0.635579	0.525051	1.11134	0.802542	1.53894	No
V9HWK1	HEL-S-49	0.0898819	0.169309	0.530875	0.595506	1.09405	0.785084	1.52459	No
P60709	ACTB	-0.0545143	0.162686	-0.335088	0.737559	0.946945	0.688404	1.30259	No
P67936	TPM4	-0.218512	0.166038	-1.31604	0.188161	0.803714	0.580453	1.11285	No
P68366	TUBA4A	0.109179	0.164379	0.664192	0.506567	1.11536	0.808153	1.53935	No
P80108	GPLD1	0.0267332	0.156271	0.17107	0.864169	1.02709	0.756118	1.39518	No
Q03591	CFHR1	0.0644306	0.161502	0.398946	0.689933	1.06655	0.777156	1.46371	No
Q04756	HGFAC	0.25637	0.171847	1.49185	0.135738	1.29223	0.922701	1.80975	No
Q06033	ITIH3	0.210003	0.172349	1.21848	0.223041	1.23368	0.88003	1.72946	No
Q8TCD0	IGK@	0.135612	0.16294	0.832285	0.405248	1.14524	0.832144	1.57613	No
Q13103	SPP2	0.157476	0.172041	0.915342	0.360012	1.17055	0.835501	1.63997	No
Q13201	MMRN1	0.107356	0.158282	0.678257	0.497609	1.11333	0.816379	1.51829	No
Q13790	APOF	0.319753	0.1687	1.89539	0.0580405	1.37679	0.98916	1.91632	No
Q14520	HABP2	0.232232	0.167351	1.38769	0.165231	1.26141	0.908667	1.75109	No
Q15485	FCN2	0.290766	0.17144	1.69602	0.0898812	1.33745	0.955753	1.87159	No
Q53H26	TF	0.274943	0.151773	1.81155	0.0700563	1.31646	0.977721	1.77255	No
Q5FC10	IL2RG	-0.0374145	0.166262	-0.225033	0.821953	0.963277	0.695386	1.33437	No
Q5W0V3	FAM160B1	0.219515	0.173434	1.2657	0.20562	1.24547	0.886553	1.7497	No
Q6EMK4	VASN	0.161391	0.18124	0.890483	0.373207	1.17514	0.823791	1.67635	No
Q6LAM1	Q6LAM1	0.0774948	0.167348	0.463075	0.643311	1.08058	0.778405	1.50005	No
Q6MZL2	DKFZp686M0562	0.0900916	0.180197	0.499963	0.617101	1.09427	0.76867	1.5578	No
Q6N089	DKFZp686P15220	0.043068	0.160541	0.268267	0.788494	1.04401	0.762164	1.43008	No
Q6N093	DKFZp686I04196	0.142447	0.159041	0.89566	0.370434	1.15309	0.844277	1.57486	No
Q6NS95	IGL@	0.217325	0.158416	1.37186	0.170106	1.24275	0.911038	1.69523	No
Q71UK5	SRC	0.241334	0.164256	1.46926	0.141762	1.27295	0.922556	1.75642	No
Q86UX7	FERMT3	-0.292622	0.179257	-1.63241	0.102593	0.746304	0.525205	1.06048	No
Q86YV5	SGK223	0.0161483	0.167578	0.0963628	0.923232	1.01628	0.731759	1.41143	No
Q86YW5	TREML1	0.146195	0.176649	0.827603	0.407895	1.15742	0.8187	1.63628	No
Q8N355	IGL@	0.15716	0.152442	1.03095	0.302565	1.17018	0.867946	1.57766	No
Q8N5F4	IGL@	0.209677	0.161021	1.30218	0.192856	1.23328	0.899494	1.69093	No
Q8NBP7	PCSK9	0.0891821	0.16115	0.553409	0.579983	1.09328	0.797182	1.49936	No
Q96PD5	PGLYRP2	0.051768	0.16457	0.314565	0.753092	1.05313	0.762778	1.45401	No
V9HWC2	HEL-S-67p	-0.0974578	0.165762	-0.587938	0.556574	0.907141	0.655504	1.25538	No
Q9BWP8	COLEC11	0.0800079	0.174935	0.457357	0.647415	1.0833	0.768845	1.52635	No
Q9H4B7	TUBB1	-0.0111745	0.163483	-0.068353	0.945505	0.988888	0.717774	1.36241	No
Q9H804	Q9H804	0.136188	0.169782	0.802131	0.422477	1.1459	0.821531	1.59833	No
Q9HCC1	Q9HCC1	0.0217334	0.157124	0.13832	0.889988	1.02197	0.75109	1.39055	No
Q9NZP8	C1RL	-0.0086156	0.15786	-0.0545772	0.956475	0.991421	0.727587	1.35093	No
Q9UGM5	FETUB	-0.264103	0.16516	-1.59908	0.109803	0.767894	0.555539	1.06142	No
Q9ULI3	HEG1	0.263606	0.171918	1.53332	0.125196	1.30162	0.929272	1.82315	No
Q9Y355	Q9Y355	-0.108564	0.152395	-0.712385	0.476227	0.897122	0.665472	1.20941	No
Q9Y6R7	FCGBP	0.270465	0.150807	1.79346	0.0729001	1.31057	0.975197	1.76129	No
S6BGD6	S6BGD6	0.0222252	0.169491	0.131129	0.895673	1.02247	0.733464	1.42536	No
S6C4S2	S6C4S2	-0.235412	0.181403	-1.29773	0.19438	0.790245	0.553794	1.12765	No
U5LKG0	APOL1	-0.0539618	0.156271	-0.34531	0.729861	0.947468	0.6975	1.28702	No
V9HW68	HEL-214	0.104278	0.151665	0.687553	0.491734	1.10991	0.824494	1.49413	No
V9HWI6	HEL-S-51	0.121204	0.171465	0.706871	0.479647	1.12885	0.806648	1.57976	No
F5H6Q0	ARHGDIB	-0.394483	0.189709	-2.07941	0.0375797	0.674029	0.464724	0.977602	Yes
P17936	IGFBP3	-0.372089	0.179974	-2.06746	0.0386906	0.689293	0.484403	0.980845	Yes
V9HW25	HEL-S-273	-0.480579	0.198401	-2.42227	0.015424	0.618425	0.419184	0.912366	Yes
B7Z596	TPM1	-0.381404	0.184575	-2.06639	0.0387919	0.682902	0.475604	0.980555	Yes
F8WCJ1	EIF5A2	-0.350905	0.167914	-2.08979	0.0366366	0.70405	0.506609	0.978442	Yes
F8VYK9	IGFBP6	0.363764	0.167563	2.17091	0.0299383	1.43874	1.03597	1.99808	Yes
H0Y2Y8	ZYX	-0.497594	0.212073	-2.34633	0.0189594	0.607992	0.401215	0.921336	Yes
P00738	HP	0.374201	0.188048	1.98992	0.0465992	1.45383	1.00564	2.10176	Yes
P00739	HPR	0.378987	0.178723	2.12053	0.0339613	1.4608	1.02911	2.07359	Yes
P19652	ORM2	0.281896	0.142705	1.97538	0.048225	1.32564	1.0022	1.75347	Yes
Q86U78	AGT	0.378909	0.180648	2.0975	0.0359493	1.46069	1.02515	2.08127	Yes
Q6UXB8	PI16	-0.323657	0.152066	-2.12841	0.0333033	0.723498	0.537028	0.974716	Yes

## Sheet: TableS5-Proteomics_enrolment
Uniprot Identifiers	Gene.names	estimate	std.error	statistic	p.value	HR	Lower	Upper	significance
A0A1Q1PRB1	ABO	0.206531	0.148936	1.38672	0.165528	1.22941	0.918161	1.64616	No
A0A024CIM4	BCHE	0.208865	0.14308	1.45978	0.14435	1.23228	0.93093	1.63118	No
A0A024QZL1	PRG1	0.295771	0.15202	1.9456	0.0517025	1.34416	0.997814	1.81073	No
A0A384NYN5	VCL	0.110955	0.162783	0.681615	0.495483	1.11735	0.812126	1.53727	No
A0A024R035	C9	0.214874	0.148021	1.45164	0.146602	1.23971	0.927513	1.65698	No
H0Y612	TRIM33	-0.0847405	0.163467	-0.518394	0.604184	0.918751	0.666886	1.26574	No
Q9UFA1	DKFZp434J0328	0.345871	0.195351	1.77051	0.0766422	1.41322	0.96366	2.07251	No
K7ERI9	APOC1	0.1312	0.160111	0.819434	0.412539	1.1402	0.833087	1.56052	No
A0A024R0T9	APOC2	0.0816414	0.157354	0.518837	0.603874	1.08507	0.797101	1.47706	No
K7ENR7	VASP	0.0301966	0.157929	0.191203	0.848366	1.03066	0.756279	1.40458	No
A0A024R104	CNTN1	0.15605	0.16449	0.948693	0.342777	1.16889	0.84675	1.61357	No
A0A3B3IS80	ALDOB	0.155527	0.174812	0.889681	0.373637	1.16827	0.829357	1.64569	No
P35579	MYH9	0.305236	0.157686	1.93573	0.0529011	1.35695	0.99618	1.84836	No
A0A024R1U8	IGFBP4	0.229568	0.155366	1.47759	0.139518	1.25806	0.92779	1.70589	No
B3KXZ9	MCAM	-0.0107701	0.195661	-0.0550447	0.956103	0.989288	0.674174	1.45169	No
A0A024R462	FN1	0.0717626	0.153937	0.466183	0.641084	1.0744	0.794571	1.45278	No
P06733	ENO1	0.285233	0.16448	1.73415	0.0828913	1.33007	0.963534	1.83604	No
A0A024R611	CORO1A	0.0785585	0.159292	0.493172	0.621891	1.08173	0.791635	1.47812	No
B2RMN7	SPTB	0.116052	0.195781	0.592764	0.553339	1.12305	0.765154	1.64836	No
A0A024R694	ACTN1	0.0935382	0.186274	0.502155	0.615559	1.09805	0.762191	1.58191	No
A0A024R6I7	SERPINA1	0.115993	0.149333	0.776735	0.437315	1.12299	0.83803	1.50484	No
A0A024R6I9	SERPINA4	0.305875	0.159404	1.91887	0.0550011	1.35781	0.993465	1.85578	No
A0A024R6P0	SERPINA3	0.166821	0.153664	1.08562	0.277645	1.18154	0.874276	1.5968	No
H3BV48	MMP2	0.138665	0.185401	0.747921	0.454508	1.14874	0.798739	1.65211	No
B7Z3I9	ALAD	0.328143	0.18896	1.73657	0.0824631	1.38839	0.958659	2.01075	No
B2ZZ86	COL5A1	0.355598	0.208317	1.707	0.0878219	1.42703	0.948661	2.14663	No
A0A024R8G3	PTGDS	-0.075801	0.15551	-0.487434	0.625951	0.927001	0.68345	1.25734	No
P07237	P4HB	-0.170154	0.187952	-0.905307	0.365303	0.843535	0.5836	1.21924	No
A0A024R930	PRG4	0.107752	0.18216	0.591527	0.554167	1.11377	0.779361	1.59167	No
A0A024R943	TOR3A	0.235725	0.188546	1.25023	0.211217	1.26583	0.874743	1.83176	No
A0A024R944	SERPINC1	0.204563	0.150585	1.35845	0.174319	1.22699	0.913398	1.64824	No
A0A024R962	hCG_40889	0.209469	0.149399	1.40208	0.160891	1.23302	0.920027	1.6525	No
A0A024R9Q1	THBS1	0.125943	0.166821	0.754956	0.450275	1.13422	0.817891	1.57289	No
A0A024RAA7	C1QC	0.215924	0.158549	1.36188	0.173237	1.24101	0.909526	1.6933	No
P98160	HSPG2	0.111814	0.156918	0.712563	0.476116	1.1183	0.822222	1.52101	No
A0A0A0MSV6	C1QB	0.130344	0.166047	0.78498	0.432465	1.13922	0.822745	1.57743	No
A0A3B0J657	C1QA	0.00917186	0.181153	0.0506303	0.95962	1.00921	0.707591	1.43941	No
F5H6Q0	ARHGDIB	0.226188	0.187057	1.20919	0.226589	1.25381	0.868972	1.80908	No
P61224	RAP1B	0.0834844	0.159297	0.524079	0.600224	1.08707	0.795536	1.48543	No
A0A024RC61	ANPEP	0.265282	0.159651	1.66164	0.0965858	1.3038	0.953483	1.78282	No
Q3LGB0	opn	0.258913	0.172741	1.49885	0.133913	1.29552	0.92343	1.81754	No
C0IMJ3	POSTN	0.322085	0.170989	1.88365	0.0596119	1.38	0.98703	1.92943	No
V9HWJ7	HEL-S-37	0.245092	0.168097	1.45804	0.14483	1.27774	0.919083	1.77635	No
Q59FZ0	LAMP1	0.0653266	0.176773	0.369552	0.711717	1.06751	0.754917	1.50953	No
A0A087WSY5	CPB2	0.35215	0.188596	1.86722	0.0618707	1.42212	0.982654	2.05813	No
A0A087WTK0	PTPRJ	0.0772615	0.163288	0.473161	0.636098	1.08032	0.784442	1.48781	No
A0A087WZR4	FCGR3B	0.104189	0.158272	0.65829	0.510352	1.10981	0.813813	1.51347	No
A0A087X0I0	TNXB	0.166901	0.155787	1.07134	0.284014	1.18164	0.870715	1.60359	No
A0A087X0I3	CECR1	0.320197	0.17428	1.83725	0.0661724	1.3774	0.978835	1.93825	No
B3KX75	CHL1	0.149164	0.165673	0.900353	0.367932	1.16086	0.838991	1.60622	No
A0A087X1J7	GPX3	0.317193	0.163503	1.93998	0.0523823	1.37327	0.996732	1.89205	No
A0A0A0MRJ7	F5	0.15423	0.151552	1.01767	0.308836	1.16676	0.866917	1.57031	No
A0A0A0MRQ5	PRDX1	0.298781	0.165234	1.80824	0.0705699	1.34821	0.975235	1.86384	No
B3KSS4	PVR	-0.167702	0.171063	-0.980351	0.326913	0.845606	0.604723	1.18244	No
V9HWF0	HEL-S-28	0.074569	0.186101	0.400691	0.688647	1.07742	0.748122	1.55166	No
E5FY30	GP1BA	0.223032	0.158406	1.40798	0.159138	1.24986	0.91627	1.7049	No
P0DMV8	HSPA1A	0.195598	0.150252	1.3018	0.192984	1.21604	0.905837	1.63247	No
A0A0K0K1J1	CST3	0.152824	0.165254	0.924779	0.355081	1.16512	0.842759	1.61079	No
A0A0S2Z3D5	APOE	0.183388	0.155152	1.18199	0.237211	1.20128	0.88629	1.62822	No
A0A0S2Z3V0	A0A0S2Z3V0	0.289249	0.176816	1.63588	0.101865	1.33542	0.944302	1.88855	No
A0A0S2Z3Y1	LGALS3BP	0.123702	0.151026	0.819078	0.412742	1.13168	0.841719	1.52152	No
A8KAJ3	EFEMP1	0.256079	0.157654	1.62431	0.104309	1.29186	0.948453	1.75959	No
A0A0S2Z4G4	TPM3	0.00635182	0.145624	0.0436181	0.965209	1.00637	0.756487	1.3388	No
A0A0S2Z4I5	CFP	-0.125752	0.162392	-0.774379	0.438707	0.881833	0.64144	1.21232	No
P07225	PROS1	0.227479	0.157847	1.44113	0.149547	1.25543	0.921362	1.71063	No
A0A0S2Z4K6	TGFBI	0.130581	0.179902	0.725847	0.467933	1.13949	0.800894	1.62124	No
A0A5C2GU32	A0A5C2GU32	0.172985	0.198899	0.86971	0.384459	1.18885	0.805044	1.75563	No
A0A140GX60	GP1BB	0.196913	0.177524	1.10922	0.267335	1.21764	0.859818	1.72437	No
A0A140VJI7	ECM1	0.0190163	0.15241	0.124771	0.900705	1.0192	0.756005	1.37402	No
A0A140VJJ6	FGG	-0.207909	0.167258	-1.24304	0.213852	0.812281	0.585238	1.1274	No
J3K000	PEPD	0.179483	0.169422	1.05939	0.289423	1.1966	0.858488	1.66787	No
A0A140VJU8	SOD3	0.244338	0.181107	1.34913	0.177294	1.27678	0.895268	1.82086	No
A0A140VK00	AZGP1	0.0514665	0.14907	0.34525	0.729906	1.05281	0.786069	1.41008	No
A0A140VK24	LCAT	0.191995	0.154465	1.24297	0.213879	1.21166	0.895157	1.64008	No
P37837	TALDO1	0.16986	0.162192	1.04727	0.294973	1.18514	0.862399	1.62866	No
B4E3I0	CALD1	-0.12187	0.193812	-0.628807	0.529476	0.885263	0.605475	1.29434	No
A0A140VKF3	SERPINF1	0.16754	0.149867	1.11792	0.2636	1.18239	0.881439	1.5861	No
P02788	LTF	0.222735	0.225612	0.987249	0.32352	1.24949	0.802949	1.94436	No
P49908	SEPP1	0.208583	0.160552	1.29916	0.19389	1.23193	0.899335	1.68753	No
A0A1B0GW44	HEL-S-130P	0.034862	0.1761	0.197967	0.843071	1.03548	0.733231	1.46231	No
Q8WWE4	FGL2	0.171372	0.158552	1.08086	0.279761	1.18693	0.869889	1.61953	No
A0A1B1CYC5	A0A1B1CYC5	0.032963	0.196018	0.168163	0.866455	1.03351	0.70382	1.51764	No
A0A1S5UZ07	TLN1	0.26791	0.161597	1.65789	0.0973403	1.30723	0.952352	1.79434	No
B4DSV9	ABI3BP	0.128145	0.150248	0.852888	0.393722	1.13672	0.846757	1.52597	No
A0A1S5UZ39	HBA1	0.0335541	0.2449	0.137011	0.891022	1.03412	0.639896	1.67123	No
A0A1U9X793	APOM	0.148943	0.150399	0.990319	0.322018	1.16061	0.864297	1.5585	No
P06681	C2	0.149533	0.175559	0.851754	0.394351	1.16129	0.823195	1.63825	No
A0A1W2PQB1	FCGR3A	0.196148	0.162056	1.21037	0.226137	1.21671	0.885607	1.67159	No
P16070	CD44	0.0727616	0.149498	0.486707	0.626466	1.07547	0.802315	1.44163	No
P62979	RPS27A	0.204628	0.167869	1.21897	0.222855	1.22707	0.88303	1.70515	No
A0A4W9A917	FLJ00385	-0.134358	0.178199	-0.753977	0.450863	0.874277	0.616543	1.23975	No
Q9UP60	SNC73	-0.0312208	0.194017	-0.160918	0.872158	0.969261	0.662659	1.41772	No
P01861	IGHG4	-0.0608261	0.199308	-0.305187	0.760224	0.940987	0.636692	1.39071	No
B7Z5H4	ABCC4	0.307791	0.17956	1.71414	0.0865026	1.36042	0.956814	1.93427	No
A0A2Z4LCH4	SERPINA6	0.139573	0.164301	0.849492	0.395608	1.14978	0.83322	1.58662	No
A0A346D5N4	A0A346D5N4	0.224392	0.159905	1.40328	0.160533	1.25156	0.914825	1.71225	No
A0A384MDQ7	A0A384MDQ7	-0.0537256	0.157909	-0.34023	0.733683	0.947692	0.695428	1.29146	No
A0A384MEF1	GSN	0.21871	0.154193	1.41842	0.156068	1.24447	0.919884	1.68359	No
Q5NKV8	ICAM1	0.341125	0.374651	0.910514	0.362551	1.40653	0.6749	2.93129	No
A0A384MR25	NID1	-0.259137	0.201787	-1.28421	0.199069	0.771717	0.519629	1.1461	No
A0A384MTL2	TAGLN2	0.0214372	0.160708	0.133392	0.893883	1.02167	0.745611	1.39993	No
Q14019	COTL1	0.135511	0.158985	0.85235	0.39402	1.14512	0.838534	1.56381	No
A0A384N669	LUM	0.0350554	0.148385	0.236247	0.813241	1.03568	0.774313	1.38526	No
D9IWP9	APOH	0.131247	0.151272	0.867622	0.385601	1.14025	0.847685	1.53379	No
A0A384NKS6	CLU	0.0922908	0.15377	0.600187	0.548381	1.09668	0.811315	1.48243	No
Q5SU16	TUBB	0.026621	0.256717	0.103698	0.917409	1.02698	0.620925	1.69857	No
Q6AWD1	DKFZp686P2249	0.0810453	0.153406	0.528305	0.597288	1.08442	0.802815	1.4648	No
A0A384P5Q0	CAT	0.410973	0.234807	1.75026	0.0800736	1.50829	0.951944	2.38977	No
A6NC48	BST1	0.226719	0.1544	1.46839	0.141999	1.25448	0.926905	1.69782	No
B2R773	ADIPOQ	0.225602	0.158668	1.42185	0.15507	1.25308	0.918157	1.71017	No
A0A3B3IQ51	CFHR2	0.18176	0.159518	1.13944	0.25452	1.19933	0.877311	1.63954	No
Q53HU9	C1R	0.0883832	0.148175	0.596479	0.550855	1.09241	0.817063	1.46054	No
P05543	SERPINA7	0.201488	0.152621	1.32019	0.186772	1.22322	0.906968	1.64975	No
A0A5C2FU73	A0A5C2FU73	-0.159482	0.215627	-0.739618	0.459532	0.852586	0.558718	1.30102	No
A0A5C2FUU1	A0A5C2FUU1	-0.0883427	0.245309	-0.360129	0.718751	0.915447	0.566008	1.48062	No
A0A5C2FXP5	IGKV2D-28	0.182952	0.168386	1.0865	0.277256	1.20076	0.863221	1.67028	No
A0A5C2FXQ6	A0A5C2FXQ6	-0.155366	0.157924	-0.983797	0.325215	0.856102	0.6282	1.16668	No
A0A5C2FY75	A0A5C2FY75	0.0823481	0.162445	0.506929	0.612205	1.08583	0.789746	1.49293	No
A0A5C2GIW2	A0A5C2GIW2	0.308869	0.161164	1.91649	0.055303	1.36188	0.993012	1.86778	No
A2MYD4	V2-7	0.129152	0.199611	0.647019	0.51762	1.13786	0.769446	1.68268	No
A0A5C2FZE9	A0A5C2FZE9	-0.210158	0.225289	-0.932837	0.350904	0.810456	0.521146	1.26037	No
A0A5C2G176	A0A5C2G176	0.026045	0.215192	0.121032	0.903666	1.02639	0.673188	1.5649	No
A0A5C2G9W7	A0A5C2G9W7	0.0913483	0.193441	0.472227	0.636765	1.09565	0.749914	1.60078	No
A0A5C2G6W3	A0A5C2G6W3	0.141567	0.191285	0.740083	0.45925	1.15208	0.791875	1.67613	No
A0A5C2GLX5	IGHV5-51	-0.228201	0.221061	-1.0323	0.301933	0.795964	0.516086	1.22762	No
A0A5C2G8B9	A0A5C2G8B9	-0.000257	0.174841	-0.0014679	0.998829	0.999743	0.709678	1.40837	No
A0A5C2GS00	A0A5C2GS00	-0.33107	0.215985	-1.53283	0.125317	0.718155	0.470292	1.09665	No
A0A5C2GVX2	A0A5C2GVX2	0.233945	0.160552	1.45712	0.145082	1.26357	0.922435	1.73088	No
A0A5C2GAB3	A0A5C2GAB3	-0.292262	0.183125	-1.59597	0.110496	0.746573	0.521427	1.06894	No
A0A5C2GCU9	A0A5C2GCU9	-0.156148	0.177944	-0.877513	0.380208	0.855432	0.603555	1.21242	No
A0A5C2GHK6	A0A5C2GHK6	-0.402515	0.216121	-1.86246	0.0625387	0.668636	0.437748	1.0213	No
A0A5C2GGA2	A0A5C2GGA2	-0.0643662	0.187689	-0.342941	0.731643	0.937662	0.649056	1.3546	No
A0A5C2GK37	A0A5C2GK37	0.160879	0.188081	0.855371	0.392346	1.17454	0.812402	1.69811	No
A0A5C2GL78	A0A5C2GL78	0.152163	0.167516	0.908349	0.363694	1.16435	0.838477	1.61687	No
A0A5C2GML3	A0A5C2GML3	0.270899	0.158893	1.70492	0.0882099	1.31114	0.96028	1.7902	No
A0A5C2GR15	A0A5C2GR15	0.293188	0.184558	1.58859	0.112152	1.3407	0.93375	1.92499	No
A0A5C2H180	A0A5C2H180	0.189152	0.230062	0.822178	0.410975	1.20822	0.769688	1.89662	No
L7UUZ7	ITGB3	0.00711811	0.160418	0.0443721	0.964608	1.00714	0.735429	1.37925	No
A0N071	HBD	0.20817	0.24571	0.847218	0.396874	1.23142	0.760772	1.99324	No
A0N0L8	ICOSLG	0.221856	0.167782	1.32229	0.186073	1.24839	0.898529	1.73448	No
A2KBB9	IGHV	0.0951487	0.172932	0.550211	0.582175	1.09982	0.783647	1.54356	No
A2NUT2	IGL@	-0.162258	0.240084	-0.675841	0.499142	0.850222	0.531091	1.36112	No
A2RTY6	ITIH2	0.271133	0.150709	1.79906	0.0720098	1.31145	0.976036	1.76213	No
A2VCK8	TMSB4X	-0.0104722	0.153522	-0.0682128	0.945616	0.989582	0.732439	1.337	No
A2VDG3	CSF1R	0.135896	0.171436	0.792696	0.427955	1.14556	0.818635	1.60305	No
B0YIW2	APOC3	-0.0377222	0.154082	-0.244818	0.806597	0.96298	0.711967	1.30249	No
Q4VB24	HIST1H1E	0.0112388	0.1588	0.0707733	0.943578	1.0113	0.740811	1.38056	No
A5PL27	CP	0.212602	0.156312	1.36011	0.173796	1.23689	0.910492	1.6803	No
A5YAK2	APOC4	0.161541	0.169506	0.953012	0.340584	1.17532	0.843082	1.63849	No
E9KL36	HEL111	0.204898	0.158463	1.29303	0.196001	1.2274	0.899703	1.67445	No
P17936	IGFBP3	0.20267	0.152304	1.3307	0.183288	1.22467	0.908605	1.65068	No
Q6FHW3	DF	0.337562	0.176575	1.91172	0.0559115	1.40153	0.991512	1.98109	No
V9HW25	HEL-S-273	0.0346577	0.143904	0.240839	0.80968	1.03527	0.780833	1.3726	No
F5H810	OLFM1	0.226765	0.161388	1.40509	0.159994	1.25454	0.914337	1.72131	No
A8K2W3	SDPR	-0.0499596	0.156517	-0.319197	0.749577	0.951268	0.69996	1.2928	No
Q92820	GGH	0.00205404	0.184092	0.0111577	0.991098	1.00206	0.698538	1.43745	No
P62937	PPIA	0.187741	0.152181	1.23367	0.217327	1.20652	0.895356	1.62583	No
A8K5T0	A8K5T0	0.290253	0.15666	1.85276	0.0639167	1.33677	0.98334	1.81722	No
P01344	IGF2	-0.117763	0.17406	-0.676561	0.498685	0.888907	0.631965	1.25032	No
A8K8Z4	A8K8Z4	0.323226	0.221012	1.46248	0.143609	1.38158	0.895872	2.13061	No
Q6AWA9	DKFZp686A03134	0.209937	0.197599	1.06244	0.288036	1.2336	0.837481	1.81708	No
Q9NQM9	PDNP3	0.288987	0.161484	1.78957	0.0735233	1.33507	0.972853	1.83216	No
B0YJC6	PROZ	0.095161	0.151831	0.626755	0.53082	1.09984	0.816745	1.48105	No
B2R4C5	LYZ	0.280842	0.158746	1.76913	0.0768725	1.32424	0.970154	1.80757	No
B2R582	DKFZp686H17246	0.140933	0.151164	0.932319	0.351172	1.15135	0.856117	1.54839	No
D0EI67	CCL5	0.00573575	0.159551	0.0359494	0.971323	1.00575	0.735663	1.375	No
B2R672	XLKD1	0.263737	0.154055	1.71196	0.0869034	1.30179	0.96251	1.76066	No
B2R6W1	B2R6W1	0.0817885	0.166193	0.49213	0.622627	1.08523	0.783527	1.5031	No
B2R701	B2R701	0.266365	0.157824	1.68773	0.0914632	1.30521	0.957939	1.77838	No
F1C4A7	CD14	0.249274	0.158467	1.57303	0.115711	1.28309	0.940521	1.75044	No
B2R950	PZP	0.210106	0.16703	1.2579	0.208428	1.23381	0.889344	1.7117	No
V9HWG9	HEL-S-21	0.234658	0.173927	1.34918	0.17728	1.26448	0.89921	1.77812	No
B2RAN2	VNN1	0.132503	0.146895	0.902027	0.367043	1.14168	0.856063	1.5226	No
P0DP25	CALM3	-0.101466	0.146114	-0.694432	0.487411	0.903512	0.678515	1.20312	No
D3DPU2	CAP1	0.355134	0.196431	1.80794	0.0706166	1.42637	0.970572	2.09623	No
B3KNX0	C1S	0.204166	0.146936	1.38949	0.164685	1.2265	0.919588	1.63585	No
P68363	TUBA1B	0.119598	0.18613	0.64255	0.520516	1.12704	0.782535	1.62322	No
Q5H9A7	TIMP1	0.229163	0.183683	1.2476	0.212179	1.25755	0.877344	1.80251	No
B3KQT9	HEL-S-269	-0.019225	0.16104	-0.11938	0.904974	0.980959	0.715436	1.34503	No
P55058	PLTP	0.194802	0.161166	1.2087	0.226779	1.21507	0.885959	1.66644	No
B4DQT6	SSFA2	0.45633	0.250657	1.82054	0.0686773	1.57827	0.965647	2.57955	No
B4DE78	YWHAG	-0.0148457	0.143891	-0.103173	0.917825	0.985264	0.743139	1.30628	No
B4DF70	HEL-S-2a	0.273776	0.187775	1.45801	0.144839	1.31492	0.910045	1.89993	No
B4DJF2	YWHAE	0.112776	0.148922	0.757283	0.448881	1.11938	0.836013	1.4988	No
B4DKL5	PGAM1	0.154225	0.182415	0.845462	0.397853	1.16675	0.816026	1.66822	No
G3XAP6	COMP	0.0821965	0.1494	0.550177	0.582198	1.08567	0.810076	1.45502	No
B4E397	SPARCL1	0.138148	0.158715	0.870415	0.384074	1.14815	0.841194	1.5671	No
B4DPP8	KNG1	0.195889	0.147707	1.3262	0.184774	1.21639	0.910632	1.62482	No
P04070	PROC	0.224841	0.16069	1.39922	0.161746	1.25212	0.91383	1.71565	No
B4DQA0	SELL	-0.0167251	0.148757	-0.112432	0.910481	0.983414	0.734703	1.31632	No
B4DR57	B4DR57	0.266594	0.163453	1.63101	0.102887	1.30551	0.947647	1.79851	No
B4DUV1	FBLN1	0.0773272	0.167379	0.461987	0.64409	1.0804	0.778227	1.49989	No
B4DZ36	B4DZ36	0.142449	0.159198	0.89479	0.370899	1.15309	0.844019	1.57535	No
B4DZA9	B4DZA9	-0.213045	0.182894	-1.16485	0.244078	0.808119	0.564667	1.15653	No
B4DZM1	B4DZM1	0.174272	0.163149	1.06817	0.285443	1.19038	0.864589	1.63893	No
B4E0X1	B2M	0.266489	0.186368	1.42991	0.152743	1.30537	0.905931	1.88094	No
B4E1C2	KNG1	0.112151	0.145112	0.772859	0.439606	1.11868	0.841753	1.48672	No
B4E1D8	B4E1D8	0.139865	0.156018	0.896467	0.370003	1.15012	0.847105	1.56152	No
B4E1Z4	CFB	0.154438	0.150864	1.02369	0.305981	1.167	0.868267	1.56852	No
B7Z4R3	CCT2	0.243972	0.163242	1.49455	0.135033	1.27631	0.926834	1.75756	No
B7Z550	C8B	0.121056	0.151669	0.79816	0.424777	1.12869	0.838438	1.51942	No
B7Z556	B7Z556	0.125144	0.144901	0.863649	0.387781	1.13331	0.853113	1.50554	No
B7Z596	TPM1	-0.144617	0.156033	-0.926839	0.35401	0.865353	0.637347	1.17493	No
P68032	ACTC1	-0.0122905	0.156176	-0.0786961	0.937274	0.987785	0.727315	1.34154	No
B7Z8Q2	AHSG	0.0596797	0.147451	0.404743	0.685666	1.0615	0.795071	1.4172	No
B7Z992	B7Z992	0.108039	0.165424	0.653102	0.513691	1.11409	0.80558	1.54075	No
B7ZKJ8	ITIH4	0.199195	0.150142	1.32671	0.184605	1.22042	0.909297	1.638	No
Q96N83	PODXL	0.263816	0.156863	1.68183	0.0926022	1.30189	0.957303	1.77051	No
C9JD84	LTBP1	-0.124268	0.204424	-0.607893	0.543258	0.883143	0.591591	1.31838	No
E7ENL6	COL6A3	0.266012	0.175499	1.51575	0.129584	1.30475	0.924996	1.84041	No
B8ZZ51	MDH1	0.205973	0.18219	1.13054	0.258248	1.22872	0.859746	1.75605	No
B8ZZQ6	PTMA	0.326897	0.169375	1.93002	0.0536042	1.38666	0.994935	1.93261	No
C0JYY2	APOB	0.251792	0.160936	1.56455	0.117689	1.28633	0.93834	1.76337	No
C9J6H2	IGFBP1	0.243412	0.16018	1.51962	0.128607	1.27559	0.93189	1.74607	No
F8WCJ1	EIF5A2	0.154076	0.162783	0.946515	0.343886	1.16658	0.847912	1.60501	No
F5GZZ9	CD163	0.149128	0.158761	0.939327	0.347563	1.16082	0.850405	1.58455	No
C9JPK5	ITGB1	-0.170188	0.166908	-1.01965	0.307895	0.843506	0.608154	1.16994	No
P35527	KRT9	-0.0321056	0.155068	-0.207043	0.835976	0.968404	0.714596	1.31236	No
P63104	YWHAZ	0.127146	0.153446	0.828606	0.407328	1.13558	0.840626	1.53403	No
D3DQH8	SPARC	0.0674158	0.179497	0.375582	0.707228	1.06974	0.752467	1.52079	No
D3DQX7	SAA1	-0.149532	0.189524	-0.78899	0.430118	0.861111	0.593927	1.24849	No
J3QQX6	ICAM2	-0.0440229	0.183688	-0.239661	0.810593	0.956932	0.66761	1.37164	No
D6RGE2	ISOC1	-0.159857	0.185897	-0.859921	0.389832	0.852266	0.59202	1.22691	No
P68871	HBB	0.0693615	0.190223	0.364633	0.715386	1.07182	0.738248	1.55612	No
D9YZU9	HBG2	0.00317995	0.180167	0.01765	0.985918	1.00319	0.704726	1.42805	No
D9ZGG2	VTN	0.103721	0.147916	0.701214	0.48317	1.10929	0.830112	1.48236	No
G4V2I9	SLC4A1	0.276375	0.238489	1.15886	0.246514	1.31834	0.82608	2.10394	No
G3XAM2	CFI	0.0577409	0.141377	0.408417	0.682967	1.05944	0.803034	1.39772	No
E7EUF1	ENPP2	-0.0725284	0.178295	-0.406789	0.684163	0.930039	0.655743	1.31907	No
E7EUT5	GAPDH	0.252931	0.180632	1.40025	0.161438	1.28779	0.903835	1.83486	No
E9KL23	SERPINA1	-0.149879	0.180579	-0.829994	0.406542	0.860812	0.604222	1.22637	No
E9KL26	SERPING1	0.179344	0.155572	1.1528	0.24899	1.19643	0.881988	1.62298	No
E9PFZ2	CP	0.157548	0.140336	1.12265	0.261586	1.17064	0.889131	1.54127	No
P11142	HSPA8	0.117355	0.170234	0.689374	0.490588	1.12452	0.80549	1.5699	No
P00740	F9	0.362744	0.193242	1.87715	0.0604973	1.43727	0.984118	2.09908	No
P60660	MYL6	-0.0332916	0.148897	-0.223588	0.823078	0.967256	0.722433	1.29505	No
G3V0E5	TFRC	0.275486	0.165884	1.66071	0.0967722	1.31717	0.951564	1.82325	No
Q53GN8	MST1	0.186258	0.161796	1.15119	0.249653	1.20473	0.877339	1.6543	No
H0Y2Y8	ZYX	0.00850643	0.174721	0.0486857	0.96117	1.00854	0.716091	1.42043	No
H0YAC1	KLKB1	0.231352	0.159151	1.45366	0.14604	1.2603	0.922577	1.72166	No
H2B4M4	LILRA3	0.203081	0.147518	1.37666	0.168619	1.22517	0.917545	1.63594	No
H6VRG3	KRT1	0.0760748	0.162432	0.46835	0.639534	1.07904	0.784828	1.48355	No
H6VRG2	KRT1	0.0886713	0.179045	0.495247	0.620426	1.09272	0.769314	1.55208	No
H7BZJ3	PDIA3	0.152297	0.139006	1.09561	0.273248	1.16451	0.886783	1.52921	No
H9ZYJ2	TXN	0.0985331	0.152078	0.647912	0.517042	1.10355	0.819108	1.48677	No
I3L145	SHBG	0.101955	0.154348	0.660549	0.508902	1.10733	0.818266	1.49852	No
J3KN67	TPM3	-0.0528692	0.194794	-0.271411	0.786075	0.948504	0.647481	1.38948	No
J3KPA1	CRISP3	-0.192	0.165273	-1.16171	0.245351	0.825307	0.596942	1.14103	No
J3KRE2	ARHGDIA	0.0548725	0.176167	0.311479	0.755436	1.05641	0.747953	1.49206	No
Q2VPJ6	HSP90AA1	0.121498	0.15917	0.763323	0.445271	1.12919	0.826567	1.5426	No
V9HW92	HEL-S-112	-0.183215	0.172134	-1.06438	0.287158	0.832589	0.594165	1.16669	No
O00187	MASP2	0.276744	0.163347	1.69421	0.0902255	1.31883	0.957513	1.81649	No
Q5SRT3	CLIC1	0.12659	0.167675	0.754972	0.450266	1.13495	0.817052	1.57654	No
O00391	QSOX1	0.104575	0.187628	0.557353	0.577286	1.11024	0.768606	1.60372	No
O43866	CD5L	-0.226155	0.162934	-1.38802	0.165131	0.797594	0.579548	1.09768	No
V9HWG7	HEL-S-52	0.171155	0.152671	1.12107	0.262259	1.18667	0.879782	1.60062	No
O75636	FCN3	0.099073	0.17964	0.551508	0.581285	1.10415	0.776451	1.57014	No
V9HWB9	HEL-S-133P	0.295713	0.157339	1.87946	0.0601814	1.34408	0.987408	1.8296	No
V9HWC9	HEL-S-44	0.0625197	0.176839	0.35354	0.723684	1.06452	0.752702	1.5055	No
P00488	F13A1	0.167438	0.149258	1.12181	0.261945	1.18227	0.882403	1.58405	No
V9HWF4	HEL-S-68p	0.153945	0.160679	0.958093	0.338016	1.16643	0.851305	1.5982	No
P00734	F2	0.194803	0.151967	1.28188	0.199885	1.21507	0.90208	1.63666	No
P00738	HP	-0.281536	0.155225	-1.81373	0.0697186	0.754623	0.556673	1.02296	No
P00739	HPR	-0.193744	0.211535	-0.915897	0.359721	0.823869	0.544247	1.24715	No
Q5JVE7	F10	0.0672122	0.14932	0.450122	0.652622	1.06952	0.798153	1.43316	No
P00747	PLG	0.248347	0.156481	1.58708	0.112494	1.28191	0.943315	1.74203	No
V9HWE3	HEL-S-11	0.141864	0.172363	0.823056	0.410476	1.15242	0.822039	1.61558	No
V9HW21	HEL-76	-0.0328756	0.193167	-0.170192	0.864859	0.967659	0.662666	1.41302	No
P01023	A2M	-0.217724	0.180952	-1.20321	0.228894	0.804347	0.564175	1.14676	No
V9HWA9	HEL-S-62p	0.239034	0.152556	1.56686	0.117147	1.27002	0.941787	1.71265	No
P01031	C5	0.233624	0.159518	1.46456	0.14304	1.26317	0.924011	1.72681	No
P01591	IGJ	-0.285294	0.16523	-1.72664	0.0842317	0.751793	0.543816	1.03931	No
P01871	IGHM	-0.239614	0.163246	-1.46781	0.142156	0.786932	0.571451	1.08366	No
P02452	COL1A1	0.185812	0.164105	1.13227	0.25752	1.2042	0.872987	1.66106	No
P02549	SPTA1	0.159853	0.171874	0.930061	0.352339	1.17334	0.837764	1.64333	No
V9HVY1	HEL-S-78p	-0.204875	0.165452	-1.23828	0.215614	0.814749	0.589099	1.12683	No
P02741	CRP	0.0360397	0.172211	0.209276	0.834233	1.0367	0.739712	1.45292	No
V9HWP0	HEL-S-92n	0.123799	0.15623	0.79242	0.428116	1.13179	0.833259	1.53727	No
P02750	LRG1	0.183865	0.155795	1.18017	0.237933	1.20185	0.885596	1.63105	No
Q5VY30	RBP4	0.156381	0.156159	1.00142	0.316623	1.16927	0.860974	1.58796	No
P02760	AMBP	0.257929	0.152781	1.68822	0.0913683	1.29425	0.959328	1.74609	No
V9HWF6	HEL-S-153w	-0.196406	0.186909	-1.05081	0.293346	0.821679	0.569642	1.18523	No
P02774	GC	0.271589	0.164384	1.65216	0.0985013	1.31205	0.950656	1.81082	No
P02775	PPBP	-0.0215666	0.148098	-0.145624	0.884218	0.978664	0.7321	1.30827	No
P02776	PF4	0.153578	0.159745	0.961397	0.336353	1.166	0.852551	1.59469	No
P02790	HPX	0.131263	0.149702	0.876826	0.380581	1.14027	0.850311	1.5291	No
W0UV28	RAA1	0.110733	0.172607	0.641534	0.521176	1.1171	0.796461	1.56681	No
P03951	F11	0.218275	0.161432	1.35212	0.176338	1.24393	0.90653	1.7069	No
V9HWN7	HEL-S-87p	-0.0244282	0.159769	-0.152897	0.878479	0.975868	0.713498	1.33472	No
P04196	HRG	0.102838	0.170063	0.604704	0.545376	1.10831	0.794148	1.54676	No
V9HWD8	HEL-S-163pA	0.213401	0.151141	1.41193	0.157969	1.23788	0.920503	1.66469	No
P04275	VWF	0.101005	0.199522	0.506233	0.612693	1.10628	0.748219	1.6357	No
V9HW43	HEL-S-102	0.0693647	0.165171	0.419958	0.674516	1.07183	0.775405	1.48157	No
P05090	APOD	0.204101	0.155502	1.31253	0.189342	1.22642	0.904219	1.66344	No
P05109	S100A8	0.300818	0.180604	1.66562	0.0957885	1.35096	0.948223	1.92476	No
P05160	F13B	0.124573	0.157798	0.789446	0.429851	1.13266	0.831344	1.5432	No
P05452	CLEC3B	-0.0729849	0.166681	-0.437872	0.661479	0.929615	0.670535	1.2888	No
P05546	SERPIND1	0.220225	0.168829	1.30442	0.192089	1.24636	0.895225	1.73521	No
P06702	S100A9	0.309457	0.196098	1.57807	0.114549	1.36268	0.92784	2.00132	No
R4GN98	S100A6	0.106981	0.171187	0.624938	0.532012	1.11291	0.79569	1.55661	No
P07357	C8A	0.139785	0.154754	0.903271	0.366382	1.15003	0.849138	1.55753	No
P07360	C8G	0.159564	0.151855	1.05077	0.293366	1.173	0.871037	1.57964	No
P07737	PFN1	0.0871373	0.162597	0.53591	0.592021	1.09105	0.793301	1.50054	No
P07996	THBS1	0.183215	0.175886	1.04167	0.297565	1.20107	0.850849	1.69546	No
P07998	RNASE1	-0.125609	0.179125	-0.701235	0.483156	0.88196	0.620832	1.25292	No
P08514	ITGA2B	0.137261	0.148567	0.923898	0.35554	1.14713	0.857331	1.53488	No
Q1HP67	LPA	0.299219	0.212003	1.41139	0.158129	1.34881	0.890202	2.04367	No
P08567	PLEK	0.239836	0.180408	1.32941	0.183712	1.27104	0.89247	1.8102	No
P08697	SERPINF2	0.259985	0.157633	1.6493	0.0990856	1.29691	0.952204	1.76641	No
P0C0L4	C4A	0.0864716	0.157553	0.548842	0.583114	1.09032	0.800649	1.48479	No
P0C0L5	C4B	0.22165	0.155509	1.42532	0.154065	1.24813	0.920215	1.69291	No
P0DJI9	SAA2	0.11315	0.153637	0.736475	0.461442	1.1198	0.828633	1.51328	No
P0DOX7	P0DOX7	-0.103842	0.164343	-0.631862	0.527477	0.901368	0.653146	1.24392	No
P10643	C7	0.294837	0.156105	1.88871	0.0589307	1.34291	0.988933	1.82358	No
P11021	HSPA5	0.163858	0.155932	1.05083	0.293335	1.17805	0.867822	1.59917	No
P11226	MBL2	0.121594	0.163581	0.743325	0.457285	1.1293	0.81953	1.55615	No
P13671	C6	0.244685	0.154741	1.58125	0.11382	1.27722	0.943077	1.72975	No
P14618	PKM	0.144906	0.165242	0.876932	0.380524	1.15593	0.836132	1.59804	No
Q5CAQ5	TRA1	0.13649	0.168175	0.811599	0.417022	1.14624	0.824373	1.59379	No
P15169	CPN1	0.242547	0.148121	1.63749	0.101528	1.27449	0.953353	1.70381	No
P18065	IGFBP2	0.217075	0.197902	1.09688	0.272693	1.24244	0.84298	1.83118	No
Q8TCF0	LBP	0.283531	0.159626	1.77622	0.075696	1.32781	0.971091	1.81557	No
Q53FL7	VCAM1	0.101566	0.155636	0.652587	0.514023	1.1069	0.815886	1.50172	No
P19652	ORM2	-0.23955	0.173472	-1.38091	0.167305	0.786982	0.560147	1.10567	No
P20851	C4BPB	0.128691	0.160541	0.801611	0.422778	1.13734	0.8303	1.55792	No
P21333	FLNA	0.247928	0.161701	1.53325	0.125214	1.28137	0.933321	1.75921	No
P22792	CPN2	0.162627	0.144204	1.12776	0.259423	1.1766	0.886909	1.56091	No
P23142	FBLN1	0.293072	0.160859	1.82192	0.0684676	1.34054	0.978033	1.83741	No
V9HWC6	HEL-S-39	0.249755	0.190869	1.30851	0.1907	1.28371	0.883072	1.86611	No
V9HWI5	HEL-S-15	0.112793	0.146329	0.770818	0.440815	1.1194	0.840287	1.49122	No
P26038	MSN	0.223226	0.151347	1.47493	0.140231	1.2501	0.929217	1.6818	No
P26447	S100A4	0.17215	0.156805	1.09786	0.272265	1.18786	0.873552	1.61525	No
P27169	PON1	0.146658	0.160527	0.9136	0.360927	1.15796	0.845375	1.58612	No
P27487	DPP4	0.312311	0.164937	1.89352	0.0582886	1.36658	0.989095	1.88813	No
Q53G71	HEL-S-99n	0.0942174	0.164917	0.571302	0.567795	1.0988	0.795313	1.51809	No
V9HWI1	HEL-S-10	-0.0299718	0.171414	-0.17485	0.861198	0.970473	0.693542	1.35798	No
P31947	SFN	-0.0125499	0.149646	-0.0838639	0.933165	0.987529	0.736493	1.32413	No
Q59EA3	CDH5	0.0233745	0.163022	0.143383	0.885988	1.02365	0.743677	1.40902	No
P33908	MAN1A1	0.17666	0.199655	0.884825	0.376251	1.19323	0.806812	1.76471	No
P43251	BTD	0.179286	0.169621	1.05698	0.290523	1.19636	0.857982	1.6682	No
P43652	AFM	0.163001	0.148983	1.09409	0.273915	1.17704	0.878969	1.57619	No
P48740	MASP1	0.120257	0.147676	0.814328	0.415457	1.12779	0.84435	1.50637	No
V9HW80	HEL-S-70	0.108879	0.156421	0.696061	0.48639	1.11503	0.820611	1.51507	No
P58546	MTPN	0.197014	0.172937	1.13922	0.254611	1.21776	0.867671	1.70911	No
Q6EZE9	DEFA3	0.0429995	0.175477	0.245044	0.806422	1.04394	0.740126	1.47246	No
V9HWK1	HEL-S-49	0.209144	0.187924	1.11292	0.265743	1.23262	0.852837	1.78153	No
P60709	ACTB	0.00346634	0.151812	0.0228331	0.981783	1.00347	0.745214	1.35123	No
Q53T70	RAB10	-0.127899	0.186309	-0.686488	0.492405	0.879942	0.610752	1.26778	No
P67936	TPM4	-0.164801	0.146602	-1.12414	0.260954	0.848062	0.636264	1.13036	No
P68366	TUBA4A	0.128434	0.187308	0.685685	0.492912	1.13705	0.78766	1.64141	No
P80108	GPLD1	0.309047	0.164413	1.87971	0.060148	1.36213	0.986886	1.88005	No
P80511	S100A12	0.20064	0.19829	1.01185	0.31161	1.22218	0.828607	1.80271	No
P80723	BASP1	0.302754	0.16096	1.88092	0.0599828	1.35358	0.987352	1.85565	No
Q03591	CFHR1	0.132677	0.146621	0.9049	0.365518	1.14188	0.856673	1.52204	No
Q04756	HGFAC	0.262262	0.16868	1.55478	0.119997	1.29987	0.933932	1.80918	No
Q06033	ITIH3	0.265036	0.149552	1.7722	0.076362	1.30348	0.972304	1.74745	No
Q8TCD0	IGK@	-0.206724	0.1817	-1.13772	0.255237	0.813244	0.569579	1.16115	No
Q13103	SPP2	0.0310331	0.158073	0.196321	0.844359	1.03152	0.756699	1.40615	No
Q13201	MMRN1	0.0282183	0.156063	0.180814	0.856514	1.02862	0.757551	1.39668	No
Q13790	APOF	0.305718	0.15845	1.92943	0.0536772	1.3576	0.995168	1.85202	No
Q14520	HABP2	0.219163	0.16719	1.31086	0.189906	1.24503	0.897152	1.72781	No
Q15430	F5	0.102541	0.206522	0.496514	0.619532	1.10798	0.739159	1.66084	No
Q15485	FCN2	0.16687	0.160633	1.03883	0.298885	1.1816	0.862456	1.61884	No
Q2TA85	C10orf54	0.0571627	0.152398	0.375089	0.707594	1.05883	0.78542	1.42741	No
Q86U78	AGT	0.124499	0.143213	0.869332	0.384666	1.13258	0.85539	1.4996	No
Q53H26	TF	-0.252786	0.178603	-1.41535	0.156966	0.776634	0.547251	1.10216	No
Q5FC10	IL2RG	0.0556831	0.155213	0.358753	0.71978	1.05726	0.779943	1.43319	No
Q5HYM1	DKFZp686O1553	0.295065	0.173195	1.70365	0.0884459	1.34321	0.956573	1.88613	No
Q5W0V3	FAM160B1	0.0610318	0.140946	0.433015	0.665004	1.06293	0.806362	1.40114	No
Q6EMK4	VASN	0.0439525	0.197334	0.222731	0.823745	1.04493	0.709764	1.53838	No
Q6LAM1	Q6LAM1	0.0604625	0.157908	0.382898	0.701796	1.06233	0.779551	1.44768	No
Q6MZL2	DKFZp686M0562	0.227693	0.161074	1.41359	0.157481	1.2557	0.91575	1.72185	No
Q6N089	DKFZp686P15220	0.146468	0.215811	0.678688	0.497336	1.15774	0.758417	1.76731	No
Q6N093	DKFZp686I04196	-0.0464394	0.183478	-0.253107	0.800186	0.954622	0.666273	1.36776	No
Q6NS95	IGL@	-0.202528	0.203292	-0.996241	0.319133	0.816663	0.548273	1.21644	No
Q6UXB8	PI16	-0.0832245	0.14967	-0.556052	0.578175	0.920145	0.686206	1.23384	No
Q708C4	HLA-A	0.0521884	0.163947	0.318324	0.750239	1.05357	0.76403	1.45285	No
Q86TT1	Q86TT1	0.104326	0.156992	0.664528	0.506353	1.10996	0.815969	1.50988	No
Q86UX7	FERMT3	0.110216	0.176741	0.623601	0.53289	1.11652	0.789626	1.57874	No
Q86YV5	SGK223	0.223444	0.191192	1.16869	0.242529	1.25038	0.859596	1.81881	No
Q86YW5	TREML1	0.187174	0.19592	0.955359	0.339396	1.20584	0.82133	1.77035	No
Q8N355	IGL@	-0.17574	0.209003	-0.840851	0.400432	0.838836	0.556891	1.26352	No
Q8N5F4	IGL@	-0.187694	0.204207	-0.919137	0.358024	0.828868	0.555471	1.23683	No
Q8NBP7	PCSK9	0.104625	0.175601	0.595809	0.551303	1.11029	0.786979	1.56644	No
Q96PD5	PGLYRP2	0.266046	0.153909	1.72859	0.0838826	1.30479	0.965011	1.76422	No
Q9BWP8	COLEC11	0.245652	0.203016	1.21001	0.226273	1.27845	0.858766	1.90325	No
Q9H4B7	TUBB1	-0.0095391	0.146321	-0.0651929	0.94802	0.990506	0.743544	1.3195	No
Q9H804	Q9H804	0.143598	0.161033	0.891727	0.372539	1.15442	0.841956	1.58284	No
Q9HCC1	Q9HCC1	-0.270506	0.190403	-1.42071	0.155402	0.762993	0.525347	1.10814	No
Q9NZP8	C1RL	0.200848	0.16005	1.25491	0.209512	1.22244	0.893285	1.67288	No
Q9ULI3	HEG1	0.0724684	0.156913	0.461838	0.644198	1.07516	0.790507	1.46231	No
Q9Y355	Q9Y355	0.210904	0.161615	1.30498	0.191901	1.23479	0.899549	1.69498	No
S6BGD6	S6BGD6	0.122294	0.152235	0.803323	0.421788	1.13009	0.838545	1.52299	No
S6C4S2	S6C4S2	-0.155463	0.169132	-0.919183	0.358	0.856019	0.614491	1.19248	No
U5LKG0	APOL1	0.0599738	0.195481	0.306802	0.758994	1.06181	0.723852	1.55755	No
V9HW68	HEL-214	-0.0814864	0.189757	-0.429424	0.667615	0.921745	0.635457	1.33701	No
V9HWI6	HEL-S-51	0.237284	0.154687	1.53397	0.125038	1.2678	0.936223	1.71681	No
A0A0K0K1H9	TKT	0.553293	0.194455	2.84535	0.00443628	1.73897	1.18787	2.54575	Yes
A0A024R3E3	APOA1	0.353331	0.156306	2.26051	0.0237896	1.4238	1.04809	1.93419	Yes
A0A024R6I6	SERPINA10	0.352132	0.171102	2.05802	0.039588	1.4221	1.01691	1.98872	Yes
A0A024R6N9	SERPINA5	0.402464	0.168542	2.38792	0.016944	1.49551	1.07479	2.08091	Yes
P13591	NCAM1	0.38998	0.165262	2.35976	0.0182865	1.47695	1.0683	2.04193	Yes
A0A096LPE2	SAA2-SAA4	0.311518	0.158265	1.96834	0.0490294	1.3655	1.00132	1.86212	Yes
A0A494C0L6	TYMP	0.567696	0.185294	3.06376	0.00218572	1.7642	1.22694	2.53672	Yes
A0A5C2GPC1	A0A5C2GPC1	0.501672	0.254647	1.97007	0.0488304	1.65148	1.00257	2.7204	Yes
A0A5C2GIQ7	A0A5C2GIQ7	-0.405555	0.199614	-2.03169	0.0421848	0.666607	0.45077	0.985791	Yes
B2R5G8	B2R5G8	0.416016	0.195377	2.1293	0.0332294	1.51591	1.03363	2.22321	Yes
B2R8I2	B2R8I2	0.337564	0.165707	2.03712	0.0416384	1.40153	1.01286	1.93934	Yes
Q9BXR6	CFHR5	0.509629	0.240706	2.11723	0.0342402	1.66467	1.03857	2.66822	Yes
B7Z539	B7Z539	0.33728	0.16026	2.10458	0.035328	1.40113	1.02344	1.9182	Yes
B7Z549	ITIH1	0.39719	0.162453	2.44495	0.0144873	1.48764	1.08197	2.04541	Yes
Q5T123	SH3BGRL3	-0.3967	0.157044	-2.52604	0.0115355	0.672536	0.494353	0.914943	Yes
F2Z2W8	SELENBP1	0.460211	0.192112	2.39554	0.016596	1.58441	1.08727	2.30885	Yes
F8VYK9	IGFBP6	0.384651	0.172707	2.22718	0.0259349	1.4691	1.04723	2.06093	Yes
V9GYM3	APOA2	0.432312	0.162908	2.65372	0.00796089	1.54082	1.11965	2.12041	Yes
P02671	FGA	-0.515068	0.180085	-2.86013	0.00423467	0.59746	0.419776	0.850356	Yes
P06727	APOA4	0.316498	0.160114	1.9767	0.0480753	1.37231	1.00268	1.87821	Yes
P07195	LDHB	0.301125	0.152864	1.96989	0.0488505	1.35138	1.00151	1.82346	Yes
P35858	IGFALS	0.455503	0.18265	2.49387	0.012636	1.57697	1.10242	2.25578	Yes
Q71UK5	SRC	0.446326	0.169978	2.62579	0.00864483	1.56256	1.11982	2.18034	Yes
V9HWC2	HEL-S-67p	0.478503	0.200239	2.38966	0.0168638	1.61366	1.08984	2.38923	Yes
Q9UGM5	FETUB	0.448218	0.170402	2.63035	0.00852962	1.56552	1.12101	2.18629	Yes
Q9Y6R7	FCGBP	0.434213	0.180932	2.39987	0.0164008	1.54375	1.08284	2.20084	Yes

## Sheet: TableS6-4plex_2m_Post-enrolment
Endothelial	estimate	std.error	statistic	p.value	HR	Lower	Upper	significance
ADAMTS13	-0.895291	0.276425	-3.23882	0.00120027	0.408489	0.237619	0.702228	Yes
Angiopoietin-2	-0.022491	0.296185	-0.0759354	0.939471	0.97776	0.54716	1.74723	No
D-dimer	0.118141	0.24745	0.477434	0.633053	1.1254	0.692906	1.82785	No
Thrombomodulin	-0.63264	0.343832	-1.83997	0.0657728	0.531188	0.270752	1.04213	No

## Sheet: TableS7-4plex_enrolment
Endothelial	estimate	std.error	statistic	p.value	HR	Lower	Upper	significance
Thrombomodulin	-0.00596583	0.129972	-0.0459007	0.963389	0.994052	0.770503	1.28246	No
Angiopoietin	0.0376562	0.142699	0.263886	0.791868	1.03837	0.78503	1.37348	No
D-dimer	0.128448	0.148103	0.86729	0.385783	1.13706	0.850583	1.52003	No
ADAMTS13	-0.118463	0.138903	-0.852849	0.393743	0.888285	0.676575	1.16624	No
